# Supplementary material for: Estimating the potential impact of global research on neglected tropical diseases on population-level indicators of health access, sanitation, and research capacity
Source: PLoS Negl Trop Dis. 2026 May 21;20(5):e0014343. doi: 10.1371/journal.pntd.0014343 (PMC13218535; doi:10.1371/journal.pntd.0014343)
Supplement: S2 File — Total publication count by country, income level, and study design. (XLSX) [file pntd.0014343.s002.xlsx]

## Sheet: Document Types
DT	TOTAL
ARTICLE	89668
REVIEW	7963
LETTER	5945
NOTE	1727
EDITORIAL	1147
SHORT SURVEY	801

## Sheet: Income groups
Income group	Publication count
High income	54499
Upper middle income	31038
Lower middle income	19651
Low income	2063

## Sheet: Top Countries
country	total_publications
UNITED STATES	20557
INDIA	12411
BRAZIL	11771
UNITED KINGDOM	7619
CHINA	6232
FRANCE	4737
GERMANY	2621
JAPAN	2596
SPAIN	2025
AUSTRALIA	1942
IRAN	1610
MEXICO	1418
ITALY	1383
THAILAND	1377
ARGENTINA	1314
INDONESIA	1257
CANADA	1201
MALAYSIA	1180
EGYPT	1132
NIGERIA	1111
TURKIYE	1058
COLOMBIA	1031
SWITZERLAND	1030
PAKISTAN	1022
TAIWAN	920
ETHIOPIA	878
NETHERLANDS	877
BELGIUM	856
SOUTH KOREA	659
RUSSIA	638
SOUTH AFRICA	626
SINGAPORE	624
VENEZUELA	525
ISRAEL	473
SAUDI ARABIA	453
SRI LANKA	423
DENMARK	409
CUBA	396
BANGLADESH	383
TUNISIA	347
POLAND	303
SUDAN	294
CHILE	290
MOROCCO	284
KENYA	280
GHANA	279
NEPAL	267
PHILIPPINES	259
GREECE	248
PERU	239
IRAQ	223
CAMEROON	222
TANZANIA	199
SENEGAL	183
PORTUGAL	177
BURKINA FASO	172
AUSTRIA	167
SWEDEN	150
NORWAY	145
MALI	127
BULGARIA	126
ZIMBABWE	126
ECUADOR	125
NEW ZEALAND	111
CZECH REPUBLIC	109
PUERTO RICO	109
ROMANIA	98
COTE D'IVOIRE	92
UGANDA	87
VIETNAM	86
SLOVAKIA	82
CROATIA	80
CONGO	74
PARAGUAY	69
URUGUAY	69
ALGERIA	68
HUNGARY	68
FINLAND	67
BOLIVIA	64
COSTA RICA	62
KUWAIT	61
MADAGASCAR	58
BENIN	57
ZAMBIA	55
LEBANON	54
SERBIA	53
GUINEA	50
IRELAND	49
MALAWI	48
JORDAN	45
JAMAICA	43
OMAN	43
PANAMA	41
CAMBODIA	40
SLOVENIA	39
YEMEN	39
UZBEKISTAN	38
AFGHANISTAN	37
NIGER	37
UKRAINE	35
UNITED ARAB EMIRATES	35
LIBYA	34
TOGO	33
DOMINICAN REPUBLIC	31
TRINIDAD AND TOBAGO	29
GUATEMALA	27
SYRIAN ARAB REPUBLIC	26
CENTRAL AFRICAN REPUBLIC	25
SIERRA LEONE	25
GEORGIA	24
MYANMAR	24
GAMBIA	23
MALTA	23
ESTONIA	22
NEW CALEDONIA	22
BOTSWANA	21
RWANDA	19
AZERBAIJAN	18
BARBADOS	18
KAZAKHSTAN	18
MOZAMBIQUE	18
BHUTAN	17
BOSNIA AND HERZEGOVINA	17
EL SALVADOR	17
LITHUANIA	17
GUYANA	16
HONDURAS	16
PALESTINE	16
SURINAME	16
GABON	15
QATAR	15
BURUNDI	13
FIJI	13
CURACAO	12
MAURITIUS	11
CHAD	10
CYPRUS	10
LIBERIA	10
YUGOSLAVIA	10
BAHRAIN	9
MAURITANIA	9
NICARAGUA	9
ALBANIA	8
BELARUS	8
BURMA	8
HAITI	8
KYRGYZSTAN	8
ANGOLA	7
BRUNEI DARUSSALAM	7
NAMIBIA	7
VANUATU	7
GRENADA	6
MONGOLIA	5
ZAIRE	5
ARMENIA	4
NORTH MACEDONIA	4
SAINT LUCIA	4
ARUBA	3
BELIZE	3
KOSOVO	3
SAMOA	3
SWAZILAND	3
COMOROS	2
DJIBOUTI	2
GIBRALTAR	2
LATVIA	2
MONTENEGRO	2
SOLOMON ISLANDS	2
GUAM	1
ICELAND	1
KIRIBATI	1
LESOTHO	1
LUXEMBOURG	1
MICRONESIA	1
MOLDOVA	1
NAURU	1
ST. LUCIA	1
TAJIKISTAN	1
VIRGIN ISLANDS (U.S.)	1
