# Supplementary material for: Estimating the potential impact of global research on neglected tropical diseases on population-level indicators of health access, sanitation, and research capacity
Source: PLoS Negl Trop Dis. 2026 May 21;20(5):e0014343. doi: 10.1371/journal.pntd.0014343 (PMC13218535; doi:10.1371/journal.pntd.0014343)
Supplement: S3 File — Linear regression models characteristics and full results. (CSV) [file pntd.0014343.s003.csv]

income	dependent_var	independent_var	r_squared	adj_r_squared	p_value	estimate	std_error	t_value	n_obs
High income	Antiretroviral.therapy.coverage....of.people.living.with.HIV.	publication_count	0.0416151630415694	-0.00194778409290475	0.339002935502603	0.00270771304104973	0.00277035524739448	0.977388384972051	24
High income	Antiretroviral.therapy.coverage.for.PMTCT....of.pregnant.women.living.with.HIV.	publication_count	0.296045307978406	0.26404736743197	0.00598588862729595	-1.01009658978235e-06	3.32081611028819e-07	-3.04171190525418	24
High income	Children..0.14..living.with.HIV	publication_count	0.345760520285581	0.316022362116744	0.00251177440493689	-0.0168438989922745	0.0049398295120186	-3.40981383088087	24
High income	Children..ages.0.14..newly.infected.with.HIV	publication_count	0.5063334760355	0.483894088582569	9.66286453433689e-05	-0.00410230819737102	0.000863605625781668	-4.75021013631996	24
High income	Children.with.fever.receiving.antimalarial.drugs....of.children.under.age.5.with.fever.	publication_count	0.0631496383753559	0.0205655310287811	0.236215633571695	-6.78159760987785e-07	5.56891202405664e-07	-1.21775987492398	24
High income	Incidence.of.HIV..all..per.1.000.uninfected.population.	publication_count	0.554678247137023	0.534436349279615	2.98973608764832e-05	-9.52483680231429e-06	1.81954411913054e-06	-5.23473803254943	24
High income	Incidence.of.malaria..per.1.000.population.at.risk.	publication_count	0.266193436041552	0.232838592225259	0.00985876515779427	-4.31084482708706e-05	1.5259600889397e-05	-2.82500496463338	24
High income	Incidence.of.tuberculosis..per.100.000.people.	publication_count	0.862579383555586	0.856332991899022	5.93780492880447e-11	-0.00376218069799707	0.000320150894635489	-11.751273418369	24
High income	Prevalence.of.moderate.or.severe.food.insecurity.in.the.population....	publication_count	0.0776561476112039	0.0357314270480769	0.187298455129271	-0.000200945846139133	0.000147647534858666	-1.36098341453169	24
High income	Prevalence.of.severe.food.insecurity.in.the.population....	publication_count	0.0854216905100419	0.0438499491695893	0.165786976843749	-0.000157379677606887	0.000109790225875206	-1.43345800003885	24
High income	Prevalence.of.anemia.among.pregnant.women....	publication_count	0.157824094561201	0.11954337158671	0.0545691828842785	0.00036081994316004	0.000177702667145779	2.03047004839854	24
High income	Tuberculosis.case.detection.rate.....all.forms.	publication_count	0.0386300767091682	-0.00506855616768775	0.357315137056568	0.000492077692928338	0.000523365170899657	0.940218647111086	24
High income	Tuberculosis.treatment.success.rate....of.new.cases.	publication_count	0.596448068114009	0.578104798482827	9.80309208918975e-06	0.0081210977031038	0.00142418626226495	5.70227218045796	24
High income	NUMBER.OF.DALYS	publication_count	0.882182947177327	0.87706046661982	3.63227793107819e-12	14780.5048660776	1126.28966467421	13.1231825432341	25
High income	NUMBER.OF.DEATHS	publication_count	0.852284269588846	0.845861846527491	4.97173264192605e-11	465.684670621174	40.4249192250436	11.5197427613579	25
High income	DEATH.RATE	publication_count	0.255420037965859	0.223046996138288	0.00996417112449628	1.57585186341658	0.561021701795222	2.80889644442271	25
High income	HEALTHCARE.ACCESS.AND.QUALITY	publication_count	0.927542072944158	0.924391728289557	1.3253501084984e-14	0.00806369246051079	0.00046994407825709	17.158834068975	25
High income	Child.mortality.rate	publication_count	0.91051047597258	0.906619627101822	1.51496464890446e-13	-1.45842957248152e-06	9.5337809547998e-08	-15.2974940309204	25
High income	Life.expectancy.at.birth	publication_count	0.659643503766082	0.644845395234173	8.22942167865568e-07	0.0015466156732605	0.000231649232772671	6.67654131528366	25
High income	Healthy.life.expectancy	publication_count	0.788358883706219	0.779157096041272	3.21989121749911e-09	0.00124239965262244	0.000134225627240267	9.25605399033462	25
High income	Number.of.people.requiring.treatment.against.neglected.tropical.diseases	publication_count	0.604844229088041	0.587663543396217	4.76028322640994e-06	-4.22588334076733	0.71222297570767	-5.93337126841277	25
High income	Number.of.people.with.mild.or.severe.anemia.from.neglected.tropical.diseases	publication_count	0.349292713224891	0.321001092060756	0.0018646753601073	21.29388674888	6.06022982090953	3.513709443066	25
High income	Death.rate.from.venomous.snakes	publication_count	0.189349548948575	0.154103877163731	0.0297071367708117	-8.21682348253547e-07	3.54506919328458e-07	-2.31781751907709	25
High income	Deaths.from.cysticercosis	publication_count	0.268981374787064	0.237197956299545	0.00790250496647836	-0.000118283378799006	4.06595830145761e-05	-2.90911440868941	25
High income	Deaths.from.rabies.by.world.region	publication_count	0.686073795401656	0.672424829984336	3.19189236743437e-07	0.0011740494945165	0.000165596386861472	7.08982554974853	25
High income	Dengue.fever.deaths	publication_count	0.0401578880561568	-0.00157437768053215	0.336821226485243	-0.000206762731354012	0.000210776801703326	-0.980955824754547	25
High income	Number.of.people.requiring.preventive.treatment.for.lymphatic.filariasis	publication_count	0.0231672371616361	-0.0419549470275882	0.559770522329118	-0.0872622131210384	0.146303117414795	-0.59644807754598	17
High income	Number.of.people.requiring.preventive.treatment.for.schistosomiasis	publication_count	NA	NA	NA	NA	NA	NA	NA
High income	Reported.cases.of.leprosy	publication_count	0.328825317281382	0.299643809337094	0.0027292865347891	0.0400443747125972	0.0119292394967882	3.35682544753827	25
High income	Antibiotic.consumption.rate	publication_count	0.372174963415286	0.344878222694212	0.00120335469466662	0.00241674540950425	0.000654504629026467	3.69248023974866	25
High income	Share.of.the.population.using.safely.managed.drinking.water.sources	publication_count	0.495161147020963	0.473211631674048	8.68850520484108e-05	0.000203202035819892	4.27826067050501e-05	4.74964130214874	25
High income	Share.of.the.population.with.access.to.basic.handwashing.facilities	publication_count	0.638861312307097	0.623159630233493	1.65024407145967e-06	0.000602503467404511	9.44559555313841e-05	6.37867103259913	25
High income	Share.of.the.population.using.basic.sanitation.service	publication_count	0.917300905949805	0.913705293165014	6.09265093007368e-14	-1.64067635620949e-05	1.02719634708174e-06	-15.9723733526764	25
High income	Share.of.deaths.attributed.to.unsafe.sanitation	publication_count	0.700113023394979	0.687074459194761	1.86902789930452e-07	-1.68167857707167e-08	2.29495301411658e-09	-7.32772552086002	25
High income	Share.of.people.practicing.open.defecation	publication_count	0.623144392703196	0.606759366298987	2.72330557079135e-06	-2.22899826800083e-07	3.61442284124857e-08	-6.16695490788467	25
High income	Homelessness.rate	publication_count	0.00262424302483213	-0.0407399203219143	0.807863672627301	301.985954685236	1227.58113160675	0.246000811604179	25
High income	drugs.pipeline.for.neglected.tropical.diseases.by.country	publication_count	0.73572263518634	0.72423231497705	4.27210962445073e-08	0.00134916272940961	0.000168606123048125	8.00186081631519	25
High income	drugs.pipeline.for.neglected.tropical.diseases.by.region	publication_count	0.72074949669621	0.708608170465611	8.12621429393128e-08	0.00406340606039683	0.000527389057183936	7.70475990172024	25
High income	drugs.pipeline.for.neglected.tropical.diseases.by.income	publication_count	0.500228390761171	0.478499190359483	7.70288276898057e-05	-8.94416179270189e-18	5.87840448133978e-18	-1.52152881297875	25
High income	publication_count	CURRENT.HEALTH.EXPENDITURE....OF.GDP.	0.0609712553888453	0.0182881306337929	0.244740812261397	45.0900745349498	37.7264975037814	1.19518316086539	24
High income	publication_count	PHYSICIANS..PER.1.000.PEOPLE.	0.0411122271433022	-0.00247358071382031	0.342001637027809	125.349723273805	129.065577046441	0.971209567588274	24
High income	publication_count	NURSES.AND.MIDWIVES..PER.1.000.PEOPLE.	0.0510485164320823	0.00791435808808605	0.288423197420931	50.0262018175798	45.9850467534586	1.08787976417176	24
High income	publication_count	RESEARCH.AND.DEVELOPMENT.EXPENDITURE....OF.GDP.	0.00634013168566833	-0.038826225964983	0.711497902292639	58.267152451742	155.518546925845	0.374663688695119	24
High income	publication_count	CHARGES.FOR.THE.USE.OF.INTELLECTUAL.PROPERTY..PAYMENTS..BOP..CURRENT.US..	0.914825660424245	0.910954099534438	2.99814354408161e-13	2.70014636384848e-08	1.7565527007505e-09	15.3718494338077	24
High income	publication_count	International.migrant.stock..total	0.90319152912373	0.8987911440839	1.23319573279069e-12	0.00012561664377272	8.76804151842397e-06	14.3266479188957	24
High income	publication_count	OUT.OF.POCKED.EXPENDITURE.ON.HEALTH	0.763943480420425	0.753680153482183	1.14626860194681e-08	-42601.0279381608	4937.80057394607	-8.62753108396923	25
High income	publication_count	Population.in.year	0.899666118876984	0.895303776219462	5.67604534881994e-13	2.67786287590843e-05	1.86469385576626e-06	14.3608714515124	25
High income	publication_count	Population.ages.65.	0.91432857068897	0.910603725936316	9.1581131111465e-14	9.50355099691018e-05	6.06581069437587e-06	15.6674045329534	25
High income	publication_count	Sex.ratio	0.323550642891054	0.294139801277622	0.00300617934022492	-4132.53848844956	1245.9468019478	-3.31678566210784	25
High income	publication_count	Sex.gap.in.life.expectancy	0.677910588037966	0.663906700561356	4.31099877848194e-07	-1349.67417923346	193.984503299986	-6.957639173611	25
High income	publication_count	Lifespan.Inequality.in.wome	0.10673080048346	0.0678930092001327	0.110947665879027	-105687.656767819	63753.8839479311	-1.65774459880964	25
High income	publication_count	Lifespan.Inequality.in.man	0.895819859125402	0.891290287783028	8.76545048673638e-13	-41800.2403928997	2972.32975173824	-14.0631235038624	25
High income	publication_count	Gini.Coefficient	0.760607349963526	0.750198973874984	1.34968562334174e-08	25842.8303635326	3023.0915966559	8.54847745669354	25
High income	publication_count	Multidimensional.Poverty.Index	0.258756357722247	0.191370572060633	0.0758697008526143	-45086.8772853934	23008.5256463176	-1.9595726374849	13
High income	publication_count	Number.of.people.living.in.extreme.poverty	0.0567441108115184	0.015732985194628	0.251515894875559	0.000243383600215932	0.00020691013223529	1.17627685791223	25
High income	publication_count	GDP.per.capita	0.83894887864139	0.831946655973624	1.35298866013908e-10	97.1924939977168	8.87938600376265	10.9458575127302	25
High income	publication_count	Share.of.population.with.no.formal.education	0.663757831541421	0.64913860682583	7.13554900498e-07	-77079.420847709	11439.2034622241	-6.73818077475849	25
High income	publication_count	Average.years.of.schooling	0.931813653756566	0.928849030006851	6.57582127237106e-15	707.517509044645	39.9077689063565	17.7288164293231	25
High income	publication_count	Elderly.Literacy.Rate	0.267568458391416	0.23572360875626	0.00809683670885135	21371.8585679445	7373.0034066626	2.89866386724192	25
High income	publication_count	Youth.Literacy.Rate	0.49679696990021	0.474918577287175	8.3582947784004e-05	19668.0674058503	4127.43197846236	4.76520691521548	25
High income	publication_count	Human.Development.Index	0.906281453941371	0.902206734547517	2.58190019342524e-13	26031.8068239201	1745.5070997433	14.9136069556798	25
High income	publication_count	Income.inequality..Atkinson.index	4.14143858483807e-05	-0.0832884677486643	0.982580370820397	916.43983302165	41108.2253480956	0.0222933445864285	14
High income	publication_count	Human.rights.index	0.366999744888214	0.339477994665962	0.00133021705067683	-23797.0052213456	6516.69581001476	-3.65169802536659	25
High income	publication_count	Private.civil.liberties.index	0.497991209971413	0.476164740839735	8.12457403232198e-05	-20104.7995146837	4209.01671947117	-4.77660243583203	25
High income	publication_count	LGBT..legal.equality.index	0.240932083857192	0.207929130981418	0.0127236777644937	-357.62518848534	132.360128734857	-2.70191024973791	25
High income	publication_count	Percentage.of.territory.effectively.controlled.by.government	0.460827645830283	0.437385369562035	0.000190967222686678	-133402.240768895	30088.0298867487	-4.43373133006784	25
High income	publication_count	Rigorous.and.impartial.public.administration.index	0.740620391922261	0.729343017658011	3.43495374695975e-08	-1501.48495168149	185.279405266105	-8.10389557071928	25
High income	publication_count	State.capacity.index	0.169482294913486	0.133372829474942	0.0408831701574891	-6566.36919973612	3030.91431755388	-2.16646480624881	25
High income	publication_count	Functioning.government.index	0.841593462646975	0.834706221892496	1.1168147534153e-10	-1399.82331067647	126.632353099437	-11.0542312167039	25
High income	publication_count	Political.corruption.index	0.161227675253832	0.124759313308346	0.0466457426410784	28821.5955022514	13707.4399201579	2.10262424421551	25
High income	publication_count	Corruption.Perception.Index	0.00255668270687082	-0.0408104180450044	0.810308450323488	-34.2154998709798	140.917414630791	-0.242805333610651	25
High income	publication_count	higher.education.institutions.offering.disciplines.related.to.research.for.health.in.2023.by.region	0.631859782240112	0.615853685815769	2.06808704266628e-06	4956.86048970908	788.931058442224	6.28300842851415	25
High income	publication_count	higher.education.institutions.offering.disciplines.related.to.research.for.health.in.2023.by.income	NA	NA	NA	NA	NA	NA	NA
High income	publication_count	Distribution.of.R.D.funding.flows.for.neglected.diseases.by.country	0.633718257080759	0.617792963910357	1.94862066705926e-06	0.447873857324756	0.0709988511951187	6.3081845661687	25
Low income	Antiretroviral.therapy.coverage....of.people.living.with.HIV.	publication_count	0.504315582892495	0.481784473023972	0.000101236883656662	0.699879054261232	0.147932329143427	4.73107574465802	24
Low income	Antiretroviral.therapy.coverage.for.PMTCT....of.pregnant.women.living.with.HIV.	publication_count	0.340325282624103	0.310340068197926	0.0027689566272856	0.00181556111407801	0.0005389113680388	3.36894194807056	24
Low income	Children..0.14..living.with.HIV	publication_count	0.560288796289703	0.54030192339378	2.5891849475552e-05	-532.74711992678	100.620753852816	-5.29460473637536	24
Low income	Children..ages.0.14..newly.infected.with.HIV	publication_count	0.546936381943745	0.526342581123006	3.63597119237945e-05	-108.655257956023	21.0838828524688	-5.15347475208059	24
Low income	Children.with.fever.receiving.antimalarial.drugs....of.children.under.age.5.with.fever.	publication_count	0.198054458317849	0.161602388241388	0.0293209325356505	-0.123977497038738	0.0531877539388443	-2.33094063684826	24
Low income	Incidence.of.HIV..all..per.1.000.uninfected.population.	publication_count	0.424827863680686	0.398683675666171	0.000559161319526613	-0.0126844165584866	0.00314667274243029	-4.03105680087022	24
Low income	Incidence.of.malaria..per.1.000.population.at.risk.	publication_count	0.477251290745312	0.45348998577919	0.000186021888273847	-2.27498343538891	0.507621288529064	-4.48165490060737	24
Low income	Incidence.of.tuberculosis..per.100.000.people.	publication_count	0.605346515596806	0.587407720851206	7.62126361838377e-06	-1.38756936722003	0.238863235354119	-5.80905372550502	24
Low income	Prevalence.of.moderate.or.severe.food.insecurity.in.the.population....	publication_count	0.61024754637394	0.592531525754573	6.61900862926617e-06	0.287468234118476	0.0489801294675739	5.86907869054913	24
Low income	Prevalence.of.severe.food.insecurity.in.the.population....	publication_count	0.258447833775634	0.224740917129072	0.0111945936749936	0.0794863500619052	0.0287055333432564	2.76902536913073	24
Low income	Prevalence.of.anemia.among.pregnant.women....	publication_count	0.436786601108716	0.411185992068203	0.00043861333834555	-0.123413344812522	0.0298780753295131	-4.13056542134814	24
Low income	Tuberculosis.case.detection.rate.....all.forms.	publication_count	0.572885638406508	0.553471349243167	1.86252500328109e-05	0.311713830293608	0.0573829473541357	5.43216834732946	24
Low income	Tuberculosis.treatment.success.rate....of.new.cases.	publication_count	0.318945940319068	0.287988937606298	0.00403765925588068	0.145025216848395	0.045181894464487	3.20980823330427	24
Low income	NUMBER.OF.DALYS	publication_count	0.361698324410256	0.333946077645485	0.00147298681768504	74729.9906502753	20700.0194592402	3.6101410821098	25
Low income	NUMBER.OF.DEATHS	publication_count	0.581857341937849	0.56367722636993	9.27745516210776e-06	1.90380795769882	0.336521796166408	5.65730950977511	25
Low income	DEATH.RATE	publication_count	0.438900156088611	0.41450451070116	0.000308376320775596	-386.038656348015	91.0131369865448	-4.24157071308382	25
Low income	HEALTHCARE.ACCESS.AND.QUALITY	publication_count	0.537849434417527	0.517755931566116	3.03485020664414e-05	0.19157794307628	0.0370290844622308	5.17371536073725	25
Low income	Child.mortality.rate	publication_count	0.505796793554518	0.484309697622106	6.73933240565065e-05	-0.000687249335591392	0.000141649535311217	-4.85175849028689	25
Low income	Life.expectancy.at.birth	publication_count	0.553721776997469	0.534318375997359	2.0048695693088e-05	0.10550598623438	0.0197501422993626	5.34203676283312	25
Low income	Healthy.life.expectancy	publication_count	0.594757060343471	0.577137802097535	6.40826663385685e-06	0.135275859146556	0.0232832878993087	5.80999812962721	25
Low income	Number.of.people.requiring.treatment.against.neglected.tropical.diseases	publication_count	0.466561687186853	0.443368717064542	0.000167981383467471	214012.905569569	47715.9539911129	4.48514359808103	25
Low income	Number.of.people.with.mild.or.severe.anemia.from.neglected.tropical.diseases	publication_count	0.000544497418709124	-0.0429100896500427	0.911843238680702	-174.824312478628	1561.78673575118	-0.111938658766072	25
Low income	Death.rate.from.venomous.snakes	publication_count	0.021133502005838	-0.02142591095043	0.488088319971625	0.000556231249030351	0.000789346092797351	0.704673468464425	25
Low income	Deaths.from.cysticercosis	publication_count	0.310272774184049	0.280284633931182	0.00382385501394357	0.435810028927195	0.135487787970015	3.21660007486168	25
Low income	Deaths.from.rabies.by.world.region	publication_count	0.233269369368813	0.199933254993544	0.0144620173307557	-0.157035632067752	0.0593645032426141	-2.64527829746961	25
Low income	Dengue.fever.deaths	publication_count	0.628105491681936	0.611936165233325	2.33017575812059e-06	0.0760365970019641	0.0121997896120735	6.23261543188538	25
Low income	Number.of.people.requiring.preventive.treatment.for.lymphatic.filariasis	publication_count	0.0232058012381055	-0.0192635117515421	0.467264556060655	-34341.1395774122	46457.3075458936	-0.739197800980776	25
Low income	Number.of.people.requiring.preventive.treatment.for.schistosomiasis	publication_count	0.0584340943224269	0.0174964462494889	0.244365700913667	19172.8033659629	16047.7408961652	1.19473535184909	25
Low income	Reported.cases.of.leprosy	publication_count	0.172390256067741	0.13640722372286	0.0390234957379908	-1.47405508114132	0.673451360123275	-2.18880704446346	25
Low income	Antibiotic.consumption.rate	publication_count	0.813305952296177	0.805188819787315	7.50452406154784e-10	0.122350354007522	0.0122230495621588	10.0098059314351	25
Low income	Share.of.the.population.using.safely.managed.drinking.water.sources	publication_count	0.25052704643364	0.217941265843798	0.0108256134380449	0.000514975297951128	0.000185726191352259	2.77276615754423	25
Low income	Share.of.the.population.with.access.to.basic.handwashing.facilities	publication_count	0.0442131611360832	0.00265721162026078	0.313042797011521	0.000343648333917744	0.000333161695943147	1.03147612136176	25
Low income	Share.of.the.population.using.basic.sanitation.service	publication_count	0.000538110318595806	-0.0429167544501607	0.912359858274643	1.20728170175806e-05	0.000108490612141589	0.111279831307659	25
Low income	Share.of.deaths.attributed.to.unsafe.sanitation	publication_count	0.610025194132464	0.593069767790397	4.07459398364901e-06	-0.000197052128724423	3.2851983967216e-05	-5.99818047278567	25
Low income	Share.of.people.practicing.open.defecation	publication_count	0.694793390907664	0.681523538338432	2.29569077002291e-07	-0.00300550874933464	0.000415358599225108	-7.23593722374283	25
Low income	Homelessness.rate	publication_count	NA	NA	NA	NA	NA	NA	NA
Low income	drugs.pipeline.for.neglected.tropical.diseases.by.country	publication_count	0.371241493144688	0.343904166759675	0.00122537145755099	0.0343911102753725	0.00933245619947877	3.68510813662252	25
Low income	drugs.pipeline.for.neglected.tropical.diseases.by.region	publication_count	0.164207698037497	0.127868902299997	0.0444792759636193	-0.0152309637033238	0.00716499500672612	-2.12574659005704	25
Low income	drugs.pipeline.for.neglected.tropical.diseases.by.income	publication_count	0.582993463648097	0.564862744676276	8.98397297562974e-06	-1.58387025916671e-17	1.72259443537216e-17	-0.919467883236556	25
Low income	publication_count	CURRENT.HEALTH.EXPENDITURE....OF.GDP.	0.458450505187467	0.433834619059625	0.000279122306279902	-12.9552830808387	3.00198429797416	-4.31557323253868	24
Low income	publication_count	PHYSICIANS..PER.1.000.PEOPLE.	0.0234953857649256	-0.020891187609396	0.474558764455105	-65.5291407190498	90.0676834090921	-0.727554415065979	24
Low income	publication_count	NURSES.AND.MIDWIVES..PER.1.000.PEOPLE.	0.173652246560588	0.136090985040615	0.0427939819195459	46.2253187210202	21.4985810295047	2.1501567316271	24
Low income	publication_count	RESEARCH.AND.DEVELOPMENT.EXPENDITURE....OF.GDP.	0.14240641291081	0.103424886224938	0.0690773039283658	-133.739676847021	69.9721015775034	-1.91132856998566	24
Low income	publication_count	CHARGES.FOR.THE.USE.OF.INTELLECTUAL.PROPERTY..PAYMENTS..BOP..CURRENT.US..	0.0905197430680488	0.0491797313893237	0.153120200158289	-3.0300220101424e-06	2.04766743915475e-06	-1.47974322011643	24
Low income	publication_count	International.migrant.stock..total	0.690520734396094	0.676453495050462	4.95864926275377e-07	0.000125622660139108	1.79301557528533e-05	7.00622247071764	24
Low income	publication_count	OUT.OF.POCKED.EXPENDITURE.ON.HEALTH	0.473904828984623	0.451031125896998	0.000142273844412133	-447.712175169935	98.3606924591004	-4.55173874824132	25
Low income	publication_count	Population.in.year	0.705562770693221	0.692761152027709	1.50839176429785e-07	1.10293709877184e-06	1.48564607425938e-07	7.42395593325739	25
Low income	publication_count	Population.ages.65.	0.744727989027076	0.733629205941297	2.85178308970798e-08	3.02375612000752e-05	3.69135321942869e-06	8.19145700848294	25
Low income	publication_count	Sex.ratio	0.272689308089045	0.241067104092916	0.00741321593214348	35.2228258706775	11.9946121313598	2.93655396981014	25
Low income	publication_count	Sex.gap.in.life.expectancy	0.638388363499702	0.622666118434472	1.67581882960422e-06	19.1104417860387	2.99906257004392	6.3721384064884	25
Low income	publication_count	Lifespan.Inequality.in.wome	0.121828759292178	0.0836474010005337	0.0872452860419461	-245.752167916254	137.577728320008	-1.78627871616423	25
Low income	publication_count	Lifespan.Inequality.in.man	0.544249241195899	0.524433990813112	2.57190410225685e-05	-1236.86885529894	236.006802028764	-5.24081867415075	25
Low income	publication_count	Gini.Coefficient	0.010224218887915	-0.0328095107256539	0.630568629682835	58.5081369293614	120.034390949802	0.487428115112687	25
Low income	publication_count	Multidimensional.Poverty.Index	0.392074526616651	0.365642984295636	0.00081298246740729	-473.727834894182	123.000207136165	-3.8514393261936	25
Low income	publication_count	Number.of.people.living.in.extreme.poverty	0.334038320218054	0.305083464575361	0.00247918749549346	-2.67631061574745e-06	7.87950750002465e-07	-3.39654555280146	25
Low income	publication_count	GDP.per.capita	0.180927414989252	0.145315563467045	0.0340264915725516	-0.106560417438476	0.0472760301569571	-2.25400519215962	25
Low income	publication_count	Share.of.population.with.no.formal.education	0.102572034568023	0.0635534273753282	0.11857126100671	-113.152623630289	69.7888472103986	-1.62135682352164	25
Low income	publication_count	Average.years.of.schooling	0.604585037340355	0.587393082442109	4.79722046125004e-06	18.9207183875954	3.19059408693348	5.93015528521221	25
Low income	publication_count	Elderly.Literacy.Rate	0.504373870067571	0.482824907896596	6.97437091856488e-05	-211.254926326251	43.6660326345726	-4.83796932261233	25
Low income	publication_count	Youth.Literacy.Rate	0.021120485153071	-0.0214394937533171	0.488223766764477	-37.6027069041254	53.3786845059831	-0.704451734847654	25
Low income	publication_count	Human.Development.Index	0.426824064368642	0.401903371515104	0.000398632864998478	416.247230630588	100.578919290794	4.13851365241988	25
Low income	publication_count	Income.inequality..Atkinson.index	0.0546105078237009	-0.0241719498576574	0.421345632120238	-712.971084810729	856.344616618718	-0.832574959863588	14
Low income	publication_count	Human.rights.index	0.00496146017381603	-0.0383010850360179	0.737946940476813	-36.8743642678187	108.886946690734	-0.338648161129461	25
Low income	publication_count	Private.civil.liberties.index	0.147414269658643	0.110345324861193	0.0581185468638899	-195.704994296547	98.1380124217823	-1.99418135202735	25
Low income	publication_count	LGBT..legal.equality.index	0.169516749596084	0.133408782187218	0.0408606387820357	-2.92387067690353	1.34943935739418	-2.16672995409711	25
Low income	publication_count	Percentage.of.territory.effectively.controlled.by.government	0.665917703644898	0.651392386412068	6.6162919230563e-07	-341.507987992583	50.4374822303892	-6.77091664553431	25
Low income	publication_count	Rigorous.and.impartial.public.administration.index	0.107477272930635	0.0686719369710972	0.109633719049464	-40.9776705662842	24.6226431701983	-1.66422712147659	25
Low income	publication_count	State.capacity.index	0.395295340827901	0.369003833907375	0.000762185354175178	149.582382129581	38.5769010252451	3.87751162364474	25
Low income	publication_count	Functioning.government.index	0.372141064876112	0.344842850305509	0.00120414774527928	-46.5689468108723	12.6127486100146	-3.69221239959514	25
Low income	publication_count	Political.corruption.index	0.603240944199462	0.585990550469004	4.99302404163447e-06	-464.553666227241	78.5579229591998	-5.91351767877714	25
Low income	publication_count	Corruption.Perception.Index	0.177662221781402	0.141908405337115	0.0358596165316332	5.67785868342304	2.54711314873735	2.22913484869632	25
Low income	publication_count	higher.education.institutions.offering.disciplines.related.to.research.for.health.in.2023.by.region	0.164207698037456	0.127868902299955	0.0444792759636479	-924.100787069628	434.718226242092	-2.12574659005671	25
Low income	publication_count	higher.education.institutions.offering.disciplines.related.to.research.for.health.in.2023.by.income	NA	NA	NA	NA	NA	NA	NA
Low income	publication_count	Distribution.of.R.D.funding.flows.for.neglected.diseases.by.country	NA	NA	NA	NA	NA	NA	NA
Lower middle income	Antiretroviral.therapy.coverage....of.people.living.with.HIV.	publication_count	0.346378178726279	0.31666809594111	0.00248399816290228	0.0302041809175192	0.00884593475350305	3.41447023510524	24
Lower middle income	Antiretroviral.therapy.coverage.for.PMTCT....of.pregnant.women.living.with.HIV.	publication_count	0.120257266341395	0.080268960266004	0.0968822863954751	-2.99835254206199e-05	1.72899419584647e-05	-1.73415998114098	24
Lower middle income	Children..0.14..living.with.HIV	publication_count	0.0221230496760695	-0.0223259026113818	0.487907941507802	5.47919896168227	7.76649984556215	0.705491414490034	24
Lower middle income	Children..ages.0.14..newly.infected.with.HIV	publication_count	0.130413545051125	0.0908868880079944	0.0829577691987378	-1.00328071638741	0.552339569918011	-1.81642013541839	24
Lower middle income	Children.with.fever.receiving.antimalarial.drugs....of.children.under.age.5.with.fever.	publication_count	0.0253983809489209	-0.01890169264431	0.456973898965309	0.00305731608240676	0.00403775113838837	0.757182891570445	24
Lower middle income	Incidence.of.HIV..all..per.1.000.uninfected.population.	publication_count	0.603343306897486	0.585313457211008	8.06947635168797e-06	-0.000321358641009567	5.55525227013145e-05	-5.78477133680128	24
Lower middle income	Incidence.of.malaria..per.1.000.population.at.risk.	publication_count	0.743261924198281	0.731592011661839	6.14553434377368e-08	-0.0606473174176586	0.00759931511742128	-7.98062936995806	24
Lower middle income	Incidence.of.tuberculosis..per.100.000.people.	publication_count	0.904365470548523	0.900018446482547	1.07768160003523e-12	-0.135550571264281	0.00939778247307459	-14.4236761866583	24
Lower middle income	Prevalence.of.moderate.or.severe.food.insecurity.in.the.population....	publication_count	0.182999392003455	0.145863000730885	0.0370447194269388	0.00564054159118051	0.0025409483190837	2.21985687344266	24
Lower middle income	Prevalence.of.severe.food.insecurity.in.the.population....	publication_count	0.00399752420254277	-0.0412753156064325	0.769139095469922	0.000293010233769512	0.000986066277463358	0.297150648456691	24
Lower middle income	Prevalence.of.anemia.among.pregnant.women....	publication_count	0.821316709797043	0.813194742060544	1.09044689849127e-09	-0.0056857212764834	0.000565406590846873	-10.055986910176	24
Lower middle income	Tuberculosis.case.detection.rate.....all.forms.	publication_count	0.813003697442672	0.804503865508248	1.80649676167817e-09	0.0520861059404013	0.00532575027992343	9.78005035961811	24
Lower middle income	Tuberculosis.treatment.success.rate....of.new.cases.	publication_count	0.280228329878099	0.247511435781649	0.00781206362916932	0.0210190205780237	0.00718195186784785	2.92664458976976	24
Lower middle income	NUMBER.OF.DALYS	publication_count	0.0177538048405889	-0.0249525514706899	0.525460829266066	-9713.53270250283	15065.2986512857	-0.644762040722893	25
Lower middle income	NUMBER.OF.DEATHS	publication_count	0.742019337473461	0.730802786928829	3.22509842923434e-08	2435.836925762	299.481677419317	8.13350902383083	25
Lower middle income	DEATH.RATE	publication_count	0.807384640195968	0.799010059334923	1.07821325411127e-09	-19.044252400406	1.93956896920195	-9.81880649917897	25
Lower middle income	HEALTHCARE.ACCESS.AND.QUALITY	publication_count	0.90444620105955	0.900291688062139	3.2299755424634e-13	0.0448407973056274	0.00303907919621954	14.7547314204273	25
Lower middle income	Child.mortality.rate	publication_count	0.937173136478578	0.934441533716777	2.55835868548827e-15	-7.01155812837727e-05	3.78541409391028e-06	-18.5225657072948	25
Lower middle income	Life.expectancy.at.birth	publication_count	0.861672559603146	0.855658323064152	2.3247850309111e-11	0.00971668675292151	0.000811778085647483	11.9696342198883	25
Lower middle income	Healthy.life.expectancy	publication_count	0.880646553294854	0.875457273003326	4.21922184939111e-12	0.0108513616484759	0.000832984619223572	13.027085252295	25
Lower middle income	Number.of.people.requiring.treatment.against.neglected.tropical.diseases	publication_count	0.571902835442624	0.553289915244477	1.22523913332068e-05	-203592.292357246	36728.8613823499	-5.54311472489814	25
Lower middle income	Number.of.people.with.mild.or.severe.anemia.from.neglected.tropical.diseases	publication_count	0.628610744421122	0.61246338548291	2.29321232328686e-06	-6056.54605256775	970.699651174351	-6.23936152159996	25
Lower middle income	Death.rate.from.venomous.snakes	publication_count	0.035849108348091	-0.00607049563677453	0.364690554474228	-0.000120349088022042	0.000130140421841979	-0.924763315798789	25
Lower middle income	Deaths.from.cysticercosis	publication_count	0.936544029951367	0.933785074731861	2.86983345548567e-15	-0.0618136482598137	0.0033550006018305	-18.4243329870308	25
Lower middle income	Deaths.from.rabies.by.world.region	publication_count	0.173132371276189	0.137181604809937	0.0385622533895659	0.0512616110419157	0.0233591582738242	2.19449735478519	25
Lower middle income	Dengue.fever.deaths	publication_count	0.81203518157667	0.80386279816696	8.11915315444223e-10	0.107046231979379	0.0107388636624886	9.96811537456206	25
Lower middle income	Number.of.people.requiring.preventive.treatment.for.lymphatic.filariasis	publication_count	0.0762144140977671	0.0360498234063656	0.181610522923397	-77772.6895230916	56458.6166722064	-1.37751673893522	25
Lower middle income	Number.of.people.requiring.preventive.treatment.for.schistosomiasis	publication_count	0.203724118863712	0.169103428379525	0.0235274116386286	-8550.89558791284	3524.99286326783	-2.42579089365468	25
Lower middle income	Reported.cases.of.leprosy	publication_count	0.579808138062297	0.561538926673701	9.82918732173068e-06	-0.0821911740052809	0.0145895847448562	-5.63355129310716	25
Lower middle income	Antibiotic.consumption.rate	publication_count	0.571514707055877	0.55288491171048	1.23844314359654e-05	0.0307391234549623	0.00554985729076193	5.53872322196995	25
Lower middle income	Share.of.the.population.using.safely.managed.drinking.water.sources	publication_count	0.814426340500548	0.806357920522311	6.998256291732e-10	0.000192040237172302	1.91143958598192e-05	10.0468902381579	25
Lower middle income	Share.of.the.population.with.access.to.basic.handwashing.facilities	publication_count	0.832096815215102	0.824796676746193	2.19282954875019e-10	0.00102273100420012	9.57943821954706e-05	10.6763150485507	25
Lower middle income	Share.of.the.population.using.basic.sanitation.service	publication_count	0.948249955194512	0.945999953246447	2.73480040678718e-16	0.000164464495625383	8.01128513230509e-06	20.5291027480957	25
Lower middle income	Share.of.deaths.attributed.to.unsafe.sanitation	publication_count	0.958958872718516	0.957174475880191	1.89120316058638e-17	-6.53485877506967e-05	2.81891472424118e-06	-23.1821797192847	25
Lower middle income	Share.of.people.practicing.open.defecation	publication_count	0.957017498232046	0.955148693807352	3.22087950796149e-17	-0.000580173442580205	2.56377455354246e-05	-22.6296591398241	25
Lower middle income	Homelessness.rate	publication_count	NA	NA	NA	NA	NA	NA	NA
Lower middle income	drugs.pipeline.for.neglected.tropical.diseases.by.country	publication_count	0.0314997344776194	-0.0106089727190057	0.396023551184207	-0.00309275928831005	0.00357584452240041	-0.864903177119658	25
Lower middle income	drugs.pipeline.for.neglected.tropical.diseases.by.region	publication_count	0.106446050673909	0.0675958789640786	0.111453147383478	-0.000824504418422114	0.000498109336447566	-1.65526794639575	25
Lower middle income	drugs.pipeline.for.neglected.tropical.diseases.by.income	publication_count	0.506769256305751	0.485324441362523	6.58292454927392e-05	1.28626536885019e-16	8.27197242401281e-17	1.55496815380606	25
Lower middle income	publication_count	CURRENT.HEALTH.EXPENDITURE....OF.GDP.	0.304632883932214	0.273025287747315	0.00517034245448481	-118.7593923431	38.2538640337112	-3.10450709602678	24
Lower middle income	publication_count	PHYSICIANS..PER.1.000.PEOPLE.	0.0783739673868793	0.0364818749953738	0.185188098487282	393.3039023436	287.546685482372	1.36779146552782	24
Lower middle income	publication_count	NURSES.AND.MIDWIVES..PER.1.000.PEOPLE.	0.000704522285028159	-0.0447179994292888	0.902018035603397	12.0624210326284	96.8551540744055	0.124540827464503	24
Lower middle income	publication_count	RESEARCH.AND.DEVELOPMENT.EXPENDITURE....OF.GDP.	0.34925920960191	0.319680082765634	0.00235816874644794	-738.569126279701	214.936360483631	-3.436222352597	24
Lower middle income	publication_count	CHARGES.FOR.THE.USE.OF.INTELLECTUAL.PROPERTY..PAYMENTS..BOP..CURRENT.US..	0.823377976772964	0.815349702989917	9.58701285210137e-10	7.98930252402306e-07	7.88897047174811e-08	10.1271801594825	24
Lower middle income	publication_count	International.migrant.stock..total	0.572289978823015	0.552848614224061	1.89215540360563e-05	-0.000596755981595995	0.000109989716529998	-5.4255615926898	24
Lower middle income	publication_count	OUT.OF.POCKED.EXPENDITURE.ON.HEALTH	0.806988987586674	0.798597204438269	1.10420439550889e-09	-3428.99253147434	349.671197989632	-9.80633392509502	25
Lower middle income	publication_count	Population.in.year	0.553562151406511	0.534151810163315	2.01338523104276e-05	2.02906143410761e-06	3.79951870978262e-07	5.340311731808	25
Lower middle income	publication_count	Population.ages.65.	0.920429946072356	0.916970378510284	3.9038449407369e-14	2.2975230685728e-05	1.40856021945417e-06	16.3111455004963	25
Lower middle income	publication_count	Sex.ratio	0.505334520452719	0.483827325689794	6.81487763983404e-05	-306.011675398062	63.1306698147174	-4.84727433268454	25
Lower middle income	publication_count	Sex.gap.in.life.expectancy	0.671774795156201	0.657504134076035	5.37755168146903e-07	674.604767776109	98.3240139318445	6.86103771397826	25
Lower middle income	publication_count	Lifespan.Inequality.in.wome	0.408920049781289	0.38322092151091	0.00057817134466971	-6656.16889152551	1668.64644140173	-3.98896298603198	25
Lower middle income	publication_count	Lifespan.Inequality.in.man	0.67961171429358	0.665681788828083	4.05177144237222e-07	-12906.602578882	1847.80401197412	-6.98483307496076	25
Lower middle income	publication_count	Gini.Coefficient	0.542193142790458	0.522288496824826	2.71301575074978e-05	6051.07424112856	1159.39840806764	5.21915003420943	25
Lower middle income	publication_count	Multidimensional.Poverty.Index	0.213551716887056	0.17935831327345	0.0200346801859476	-5345.2984644696	2138.90547666718	-2.49908119960429	25
Lower middle income	publication_count	Number.of.people.living.in.extreme.poverty	0.845565462079184	0.838850916952192	8.32190690242666e-11	-2.74410096132536e-06	2.44531474539838e-07	-11.2218722211087	25
Lower middle income	publication_count	GDP.per.capita	0.945759374814943	0.943401086763419	4.70120798081632e-16	151.925971517797	7.58647655528132	20.0258934975596	25
Lower middle income	publication_count	Share.of.population.with.no.formal.education	0.932238471241538	0.929292317817257	6.11851225353407e-15	-3400.87745744063	191.185588648251	-17.7883567557891	25
Lower middle income	publication_count	Average.years.of.schooling	0.944058298152049	0.941626050245616	6.71110436431148e-16	272.685675102718	13.8409798387006	19.701327382926	25
Lower middle income	publication_count	Elderly.Literacy.Rate	0.406151092137627	0.380331574404481	0.000611844860419708	2819.22753861316	710.821212015904	3.96615561122293	25
Lower middle income	publication_count	Youth.Literacy.Rate	0.921328205505065	0.917907692700937	3.42449874887275e-14	3814.29836750322	232.409078576931	16.4120024521358	25
Lower middle income	publication_count	Human.Development.Index	0.910362219521762	0.906464924718361	1.54419489866911e-13	5105.43874791942	334.047008114015	15.2835936976178	25
Lower middle income	publication_count	Income.inequality..Atkinson.index	0.366840714777376	0.314077441008824	0.0217026208327708	-20957.9832042609	7948.34280419298	-2.63677394402327	14
Lower middle income	publication_count	Human.rights.index	0.655416655475608	0.64043477093107	9.51157454730784e-07	-3830.81168814383	579.182311770097	-6.61417244673115	25
Lower middle income	publication_count	Private.civil.liberties.index	0.475709428855977	0.452914186632324	0.000136538641267717	-4969.24004947955	1087.78033343389	-4.56823854664912	25
Lower middle income	publication_count	LGBT..legal.equality.index	0.00355472162111102	-0.0397689861344928	0.777102334965668	-7.11275591258895	24.8312119127981	-0.28644417105244	25
Lower middle income	publication_count	Percentage.of.territory.effectively.controlled.by.government	0.031479543346786	-0.0106300417250929	0.396177446901462	-2305.69524699541	2666.7246386138	-0.86461692130086	25
Lower middle income	publication_count	Rigorous.and.impartial.public.administration.index	0.54698348356084	0.527287113280877	2.39470651659453e-05	-658.505981038802	124.958475334093	-5.26979846127444	25
Lower middle income	publication_count	State.capacity.index	0.306773425874681	0.276633140043145	0.00407166721431578	1188.6491435713	372.579106540169	3.19032689355367	25
Lower middle income	publication_count	Functioning.government.index	0.287161884645272	0.25616892310811	0.00576313889041795	-399.526897898562	131.254488664845	-3.04391036042007	25
Lower middle income	publication_count	Political.corruption.index	0.417985760677357	0.392680793750285	0.000479560199549367	5877.03671730297	1446.04080244174	4.06422606290166	25
Lower middle income	publication_count	Corruption.Perception.Index	0.764966722741281	0.754747884599598	1.08975324876446e-08	125.755095131037	14.5346667491778	8.65207970028967	25
Lower middle income	publication_count	higher.education.institutions.offering.disciplines.related.to.research.for.health.in.2023.by.region	0.083729978447332	0.0438921514233029	0.160628696742458	2325.01658971123	1603.73787946577	1.44974850284494	25
Lower middle income	publication_count	higher.education.institutions.offering.disciplines.related.to.research.for.health.in.2023.by.income	NA	NA	NA	NA	NA	NA	NA
Lower middle income	publication_count	Distribution.of.R.D.funding.flows.for.neglected.diseases.by.country	0.363712585252539	0.336047915046128	0.00141714141333839	7.97346646948986	2.19902798606947	3.62590495437104	25
Upper middle income	Antiretroviral.therapy.coverage....of.people.living.with.HIV.	publication_count	0.445840033920674	0.420650944553432	0.000363830099722371	0.0147066961625568	0.00349568122630654	4.20710448420824	24
Upper middle income	Antiretroviral.therapy.coverage.for.PMTCT....of.pregnant.women.living.with.HIV.	publication_count	0.105131919508014	0.064456097667469	0.122163926424253	-1.00836111693023e-05	6.27215759486445e-06	-1.60767822185441	24
Upper middle income	Children..0.14..living.with.HIV	publication_count	0.00301880218654138	-0.0422985249867975	0.798730144365789	0.174126794775809	0.674652946561916	0.258098323980015	24
Upper middle income	Children..ages.0.14..newly.infected.with.HIV	publication_count	0.616191836675968	0.59874601107033	5.56574705688262e-06	-0.70207495287557	0.118133010769505	-5.94308862783005	24
Upper middle income	Children.with.fever.receiving.antimalarial.drugs....of.children.under.age.5.with.fever.	publication_count	0.0255647524636985	-0.0187277587879515	0.455484348383487	-6.43548462804395e-05	8.47082312200962e-05	-0.759723646138086	24
Upper middle income	Incidence.of.HIV..all..per.1.000.uninfected.population.	publication_count	0.697891281066716	0.684159066569748	3.7858431344678e-07	-0.000161071556828066	2.25941110659484e-05	-7.12891763512736	24
Upper middle income	Incidence.of.malaria..per.1.000.population.at.risk.	publication_count	0.816758811194326	0.808429666248613	1.44220037882254e-09	-0.00616758934486927	0.000622828884350547	-9.9025422549253	24
Upper middle income	Incidence.of.tuberculosis..per.100.000.people.	publication_count	0.0314449741119573	-0.0125802543374991	0.40713456634579	-0.00310725129979783	0.00367664388510566	-0.845132516745916	24
Upper middle income	Prevalence.of.moderate.or.severe.food.insecurity.in.the.population....	publication_count	0.739685164911519	0.727852672407498	7.17119522251559e-08	0.0022233126328453	0.000281199924897121	7.90651929817805	24
Upper middle income	Prevalence.of.severe.food.insecurity.in.the.population....	publication_count	0.376976006163774	0.348656733716672	0.00141572452921951	0.0012172637364294	0.000333632903825562	3.64851224945678	24
Upper middle income	Prevalence.of.anemia.among.pregnant.women....	publication_count	0.621034796551892	0.603809105486068	4.8235387712334e-06	-0.00298136988213383	0.000496530830461104	-6.00440032971402	24
Upper middle income	Tuberculosis.case.detection.rate.....all.forms.	publication_count	0.0395642082148738	-0.0040919641389956	0.351449275786188	0.00209357880949867	0.00219918063258912	0.951981287246003	24
Upper middle income	Tuberculosis.treatment.success.rate....of.new.cases.	publication_count	0.286595287066867	0.254167800115361	0.00702178744812316	0.00395788822951591	0.00133132979034126	2.97288339690902	24
Upper middle income	NUMBER.OF.DALYS	publication_count	0.877005661391872	0.871658081452388	5.97212482618959e-12	50126.0413293756	3914.18052806927	12.8062671023763	25
Upper middle income	NUMBER.OF.DEATHS	publication_count	0.929746228331976	0.926691716520322	9.28051360411725e-15	1863.72351375863	106.824329690632	17.4466202517352	25
Upper middle income	DEATH.RATE	publication_count	6.10394371086585e-05	-0.0434145675438866	0.97043367437589	-0.0218176403688683	0.582271248311656	-0.0374698912785585	25
Upper middle income	HEALTHCARE.ACCESS.AND.QUALITY	publication_count	0.85793810922688	0.851761505280223	3.16436866409493e-11	0.0131235463324172	0.00111352021695644	11.785638134427	25
Upper middle income	Child.mortality.rate	publication_count	0.850372377025893	0.843866828200932	5.77004036421715e-11	-1.09914539200385e-05	9.61374374202887e-07	-11.4330631385426	25
Upper middle income	Life.expectancy.at.birth	publication_count	0.740390001127076	0.729102609871731	3.47068994993266e-08	0.00289351973641025	0.000357267051763043	8.09903886219368	25
Upper middle income	Healthy.life.expectancy	publication_count	0.870884779272304	0.865271074023274	1.04731114669582e-11	0.00294945679721362	0.000236802613912579	12.4553388515486	25
Upper middle income	Number.of.people.requiring.treatment.against.neglected.tropical.diseases	publication_count	0.828754866493865	0.821309425906641	2.75568489362221e-10	-9092.22898150632	861.792122576064	-10.5503737424843	25
Upper middle income	Number.of.people.with.mild.or.severe.anemia.from.neglected.tropical.diseases	publication_count	0.116728997564793	0.0783259105023932	0.094611743489601	-49.273866584819	28.2624842762274	-1.74343720471399	25
Upper middle income	Death.rate.from.venomous.snakes	publication_count	0.818322817384254	0.810423809444439	5.47101195969359e-10	-1.30819104224472e-05	1.28527220523923e-06	-10.1783189344021	25
Upper middle income	Deaths.from.cysticercosis	publication_count	0.8750927164283	0.869661964968661	7.13906281750736e-12	-0.0235192093914216	0.0018527876528603	-12.6939584010683	25
Upper middle income	Deaths.from.rabies.by.world.region	publication_count	0.497454795500255	0.475605004000266	8.22879817594075e-05	0.109840303155962	0.0230201718022064	4.77148059969885	25
Upper middle income	Dengue.fever.deaths	publication_count	0.0740613898415743	0.0338031893999037	0.188157128512228	-0.0598564300570652	0.04413082650478	-1.35634056277151	25
Upper middle income	Number.of.people.requiring.preventive.treatment.for.lymphatic.filariasis	publication_count	0.207408627224899	0.172948132756416	0.0221545639319594	-1642.98763652719	669.702066830988	-2.45331128258534	25
Upper middle income	Number.of.people.requiring.preventive.treatment.for.schistosomiasis	publication_count	0.10217432378967	0.0631384248240037	0.119328156892923	-67.8338427430448	41.9283359828814	-1.61785201231788	25
Upper middle income	Reported.cases.of.leprosy	publication_count	0.00192177377946046	-0.0414729317083891	0.835175781831531	0.00479731135113719	0.0227963410868257	0.210442164067707	25
Upper middle income	Antibiotic.consumption.rate	publication_count	0.550979152201121	0.531456506644648	2.15589087757154e-05	0.0194320742010902	0.00365780805270189	5.31249150341184	25
Upper middle income	Share.of.the.population.using.safely.managed.drinking.water.sources	publication_count	0.345974153021164	0.317538246630779	0.00198480876440173	2.46417431628676e-05	7.06452777935034e-06	3.48809487803213	25
Upper middle income	Share.of.the.population.with.access.to.basic.handwashing.facilities	publication_count	0.914281194694088	0.91055429011557	9.21674138008514e-14	0.000676809285278033	4.32116203126214e-05	15.6626685225304	25
Upper middle income	Share.of.the.population.using.basic.sanitation.service	publication_count	0.86025232134405	0.85417633531553	2.61652972305201e-11	-7.35421124900125e-05	6.18061309131499e-06	-11.8988377695659	25
Upper middle income	Share.of.deaths.attributed.to.unsafe.sanitation	publication_count	0.758035595066595	0.747515403547751	1.52848946158853e-08	-2.14316079097585e-06	2.52476975333306e-07	-8.48853955156332	25
Upper middle income	Share.of.people.practicing.open.defecation	publication_count	0.925894863808363	0.922672901365249	1.71771612960189e-14	-3.62495677348289e-05	2.13836694033779e-06	-16.9519866076412	25
Upper middle income	Homelessness.rate	publication_count	NA	NA	NA	NA	NA	NA	NA
Upper middle income	drugs.pipeline.for.neglected.tropical.diseases.by.country	publication_count	0.254865422838429	0.222468267309665	0.0100584519761852	-0.00189634217660922	0.000676105836461802	-2.80480077872595	25
Upper middle income	drugs.pipeline.for.neglected.tropical.diseases.by.region	publication_count	0.819857572367411	0.812025292905125	4.95825313925631e-10	-0.0052641933737073	0.000514525277525059	-10.2311657048782	25
Upper middle income	drugs.pipeline.for.neglected.tropical.diseases.by.income	publication_count	0.538279545852424	0.518204743498182	3.00148263714873e-05	-3.1186957475403e-18	2.18240319917394e-18	-1.42901905052227	25
Upper middle income	publication_count	CURRENT.HEALTH.EXPENDITURE....OF.GDP.	0.0699647801099694	0.0276904519331499	0.211651189515143	-69.9026433961148	54.3365699359903	-1.28647508443138	24
Upper middle income	publication_count	PHYSICIANS..PER.1.000.PEOPLE.	0.196486790854912	0.159963463166499	0.0300463902590192	409.376637638934	176.498713756553	2.31943128040918	24
Upper middle income	publication_count	NURSES.AND.MIDWIVES..PER.1.000.PEOPLE.	0.110514658105747	0.0700835062014628	0.112470186089883	93.5043313574284	56.5561508410531	1.65330083407224	24
Upper middle income	publication_count	RESEARCH.AND.DEVELOPMENT.EXPENDITURE....OF.GDP.	0.00179626463731203	-0.0435766324246283	0.844113839252215	66.4581710880772	334.011546536298	0.198969681668939	24
Upper middle income	publication_count	CHARGES.FOR.THE.USE.OF.INTELLECTUAL.PROPERTY..PAYMENTS..BOP..CURRENT.US..	0.702013892976952	0.68846906993045	3.24627357447268e-07	3.36324867690881e-07	4.67167685324993e-08	7.19923227260273	24
Upper middle income	publication_count	International.migrant.stock..total	0.724874921040722	0.712369235633482	1.33002290960507e-07	0.00262323198172899	0.000344555281177405	7.61338491972885	24
Upper middle income	publication_count	OUT.OF.POCKED.EXPENDITURE.ON.HEALTH	0.885784002271393	0.880818089326671	2.5371064666205e-12	-12967.3311533117	970.926235801064	-13.3556295784025	25
Upper middle income	publication_count	Population.in.year	0.883764498574885	0.878710781121619	3.10689722104436e-12	4.92964837741564e-06	3.72780465102605e-07	13.2239986772343	25
Upper middle income	publication_count	Population.ages.65.	0.923618217912455	0.92029727086517	2.43538371053955e-14	2.76117529677974e-05	1.65568879385616e-06	16.6768978990844	25
Upper middle income	publication_count	Sex.ratio	0.0907589172407529	0.0512266962512203	0.143346023828226	290.45664824476	191.695657842429	1.51519680473676	25
Upper middle income	publication_count	Sex.gap.in.life.expectancy	0.848897605571833	0.842327936248869	6.46407560500791e-11	-2070.32298313911	182.130300543269	-11.3672627616801	25
Upper middle income	publication_count	Lifespan.Inequality.in.wome	0.322269039942763	0.292802476462013	0.00307731119052215	-30681.4634360249	9277.51195660006	-3.30707883531188	25
Upper middle income	publication_count	Lifespan.Inequality.in.man	0.824394420085937	0.816759394872282	3.68849398897181e-10	-31338.2629472131	3015.87013213544	-10.3911181762404	25
Upper middle income	publication_count	Gini.Coefficient	0.137241037619989	0.0997297783860759	0.0683098175995744	-24354.7329065717	12732.7495406811	-1.91276305473209	25
Upper middle income	publication_count	Multidimensional.Poverty.Index	0.201208322611437	0.1664782496815	0.0245113025879984	-36602.808931567	15207.026129937	-2.40696692560485	25
Upper middle income	publication_count	Number.of.people.living.in.extreme.poverty	0.782610615562043	0.773158903195175	4.39659373390565e-09	-1.60528422209754e-05	1.76414516309347e-06	-9.09950187592635	25
Upper middle income	publication_count	GDP.per.capita	0.894741983891974	0.890165548409016	9.87235029635421e-13	207.662467419677	14.85158393251	13.9825131355253	25
Upper middle income	publication_count	Share.of.population.with.no.formal.education	0.84836685433176	0.841774108867923	6.73196750474063e-11	-16174.7552835366	1425.8670294377	-11.3438034189733	25
Upper middle income	publication_count	Average.years.of.schooling	0.831521755106752	0.824196614024437	2.28148367710072e-10	724.517509088061	68.0017476216004	10.6543954299481	25
Upper middle income	publication_count	Elderly.Literacy.Rate	0.53541421220363	0.515214830125527	3.2302999324593e-05	4322.40830892723	839.556414030052	5.14844295951327	25
Upper middle income	publication_count	Youth.Literacy.Rate	0.23301579753488	0.199668658297266	0.0145232310685873	-11379.3916206488	4304.82650087539	-2.64340307753049	25
Upper middle income	publication_count	Human.Development.Index	0.89392526006556	0.889313314851019	1.07945524325592e-12	13712.1672078433	984.912309946567	13.9222213687096	25
Upper middle income	publication_count	Income.inequality..Atkinson.index	0.548384565024543	0.510749945443255	0.0024517723114103	-43441.485842502	11380.3554037636	-3.8172345503494	14
Upper middle income	publication_count	Human.rights.index	0.928663929890522	0.925562361624893	1.10702675160337e-14	-7010.43409266385	405.14109186108	-17.3036856381571	25
Upper middle income	publication_count	Private.civil.liberties.index	0.942197656530999	0.939684511162781	9.7858560502612e-16	-6443.10391441513	332.761390949478	-19.3625345056734	25
Upper middle income	publication_count	LGBT..legal.equality.index	0.897045772665787	0.892569501912125	7.64512407687528e-13	-95.8113392830585	6.76811583168686	-14.1562794824655	25
Upper middle income	publication_count	Percentage.of.territory.effectively.controlled.by.government	0.337985022607573	0.309201762720946	0.00230425291931668	38448.6757610964	11220.2529631551	3.42672093823139	25
Upper middle income	publication_count	Rigorous.and.impartial.public.administration.index	0.719339663845228	0.707137040534151	8.61828073166899e-08	-2130.64634717823	277.505099694205	-7.6778637564718	25
Upper middle income	publication_count	State.capacity.index	0.315498179050012	0.285737230313056	0.00347996444642499	-4975.23015149221	1528.05199836702	-3.25592987464372	25
Upper middle income	publication_count	Functioning.government.index	0.860011663431171	0.853925214015135	2.66915822235379e-11	-714.403535386724	60.0998562175075	-11.8869425045082	25
Upper middle income	publication_count	Political.corruption.index	0.0481061430413194	0.00671945360833337	0.292154990859993	-12614.7365879013	11700.6034626941	-1.07812700670711	25
Upper middle income	publication_count	Corruption.Perception.Index	0.787485811598099	0.778246064276277	3.37768550619112e-09	-296.50809865031	32.117759257556	-9.23190488703082	25
Upper middle income	publication_count	higher.education.institutions.offering.disciplines.related.to.research.for.health.in.2023.by.region	0.881291835051109	0.876130610488114	3.96289084884744e-12	-2058.41487081124	157.524973494816	-13.0672288027966	25
Upper middle income	publication_count	higher.education.institutions.offering.disciplines.related.to.research.for.health.in.2023.by.income	NA	NA	NA	NA	NA	NA	NA
Upper middle income	publication_count	Distribution.of.R.D.funding.flows.for.neglected.diseases.by.country	0.648512939303667	0.633230893186435	1.20051374878081e-06	-47.0370708356058	7.22057359740741	-6.51431222202274	25
