# Supplementary material for: Estimating the potential impact of global research on neglected tropical diseases on population-level indicators of health access, sanitation, and research capacity
Source: PLoS Negl Trop Dis. 2026 May 21;20(5):e0014343. doi: 10.1371/journal.pntd.0014343 (PMC13218535; doi:10.1371/journal.pntd.0014343)
Supplement: S4 File — Meta-analysis characteristics and full results. (CSV) [file pntd.0014343.s004.csv]

dependent_var	independent_var	combined_estimate	ci_lower	ci_upper	z_value	p_value	i_squared	tau_squared	Q_statistic	het_p_value	n_studies	significance	heterogeneity
Share.of.the.population.with.access.to.basic.handwashing.facilities	publication_count	0.00072313429472714	0.000338087310982377	0.0011081812784719	5.97676689243674	0.00937449943155983	0.781830675119228	4.02249452172344e-08	13.7507873833293	0.00326476816463569	4	p<0.01	High
publication_count	NURSES.AND.MIDWIVES..PER.1.000.PEOPLE.	50.4589269953062	21.1917907649203	79.7260632256921	5.48679667599562	0.0119089497352801	0	0	0.775313683889379	0.855362099489156	4	p<0.05	Low
publication_count	Population.ages.65.	4.36168480916235e-05	-1.04164691372361e-05	9.76501653204831e-05	2.56893865074731	0.0825692882351917	0.977743556475712	1.12534534731901e-09	134.792425246477	5.01367756989284e-29	4	p<0.1	High
publication_count	GDP.per.capita	113.487776439057	-27.4107445872864	254.3862974654	2.5633253790919	0.0829735117111294	0.995817843937204	7755.96868422485	717.33334551707	3.65972049244115e-155	4	p<0.1	High
publication_count	Average.years.of.schooling	427.241023214641	-122.308802840845	976.790849270127	2.47415530190302	0.0897332498169984	0.995754158633004	117833.079897372	706.573736673139	7.88124282095744e-153	4	p<0.1	High
publication_count	Lifespan.Inequality.in.man	-21645.8029189826	-50622.394198579	7330.78836061385	-2.37731915599476	0.0978544444791128	0.990589991384339	326976706.81851	318.809484935753	8.44231439684286e-69	4	p<0.1	High
publication_count	Rigorous.and.impartial.public.administration.index	-1057.01897867949	-2516.02947931432	401.991521955327	-2.30560790470642	0.104450173703424	0.978016725546781	805267.718500972	136.467385984016	2.18316365937246e-29	4	ns	High
publication_count	Functioning.government.index	-633.775097058432	-1547.53068047703	279.980486360166	-2.20732464196659	0.11438678381531	0.987088274169841	319668.790792408	232.346941025706	4.29901140856759e-50	4	ns	High
Share.of.the.population.using.safely.managed.drinking.water.sources	publication_count	0.000179670782700799	-8.04070893539148e-05	0.000439748654755514	2.19854389785725	0.115328809981984	0.965586546498283	1.94714265351908e-08	87.1752089586211	8.85481095592893e-19	4	ns	High
NUMBER.OF.DEATHS	publication_count	1169.54717540771	-646.544609713821	2985.63896052924	2.04946749813209	0.132831970045212	0.994016870155946	1267645.37038105	501.409810282008	2.36125644599687e-108	4	ns	High
publication_count	Human.Development.Index	11224.4537840979	-6623.88295421191	29072.7905224077	2.00137536610668	0.139140413426102	0.994613735380584	124064683.349384	556.972264078131	2.14113508171637e-120	4	ns	High
publication_count	Income.inequality..Atkinson.index	-18193.1726571734	-50301.1769929431	13914.8316785963	-1.80325113011488	0.169128559246341	0.852086896633418	343578816.035743	20.2821787368284	0.000148352112159521	4	ns	High
publication_count	Private.civil.liberties.index	-7128.55455526563	-19875.6995726893	5618.59046215806	-1.77971161977127	0.173167829865817	0.991684652239319	53052239.5128491	360.778657290241	6.91304303115846e-78	4	ns	High
NUMBER.OF.DALYS	publication_count	31043.1509361849	-25557.7638562829	87644.0657286528	1.74543399808042	0.179249507131103	0.96520318338765	1025265957.77715	86.2147831918397	1.42357757337191e-18	4	ns	High
Antibiotic.consumption.rate	publication_count	0.0427599603820217	-0.0417426644775882	0.127262585241632	1.6103793007368	0.20569666554831	0.97861694417578	0.00271297718936277	140.298001588806	3.25990487072881e-30	4	ns	High
publication_count	OUT.OF.POCKED.EXPENDITURE.ON.HEALTH	-14395.0342266081	-44561.9707024694	15771.9022492533	-1.51859714113027	0.226167043333063	0.989934988697515	342762334.216498	298.062258435734	2.61304146409483e-64	4	ns	High
publication_count	Human.rights.index	-6861.15979389806	-21291.2853796371	7568.96579184103	-1.51317273757002	0.227445647018765	0.990650121525405	56745155.5757412	320.859785306463	3.03828042920505e-69	4	ns	High
publication_count	Population.in.year	8.60547607127436e-06	-1.06270965205694e-05	2.78380486631182e-05	1.42396267568742	0.24964969446745	0.988982780296765	1.43583412122103e-10	272.30100522723	9.80931999713674e-59	4	ns	High
HEALTHCARE.ACCESS.AND.QUALITY	publication_count	0.0579548269860357	-0.0721408729578374	0.188050526929909	1.41771115490087	0.251291730131274	0.983269333821425	0.0057249670852466	179.311449285971	1.24210885492152e-38	4	ns	High
publication_count	Multidimensional.Poverty.Index	-13718.243987218	-45113.1134239418	17676.6254495057	-1.39059584178536	0.258549794443028	0.794039827010985	240398357.250025	14.5659228988898	0.002227809373401	4	ns	High
Share.of.deaths.attributed.to.unsafe.sanitation	publication_count	-6.18562783874037e-05	-0.000204578487119434	8.08659303446266e-05	-1.37928277849315	0.261644274191478	0.995341822388418	7.43740590454102e-09	644.028684638585	2.87086969365668e-139	4	ns	High
publication_count	PHYSICIANS..PER.1.000.PEOPLE.	155.609900767888	-208.612000379632	519.831801915408	1.3596660502954	0.267104301592646	0.59463547399873	32656.7749692388	7.40074626063999	0.0601643042067587	4	ns	Substantial
Death.rate.from.venomous.snakes	publication_count	-7.10592209807114e-06	-2.40382665718877e-05	9.82642237574543e-06	-1.33556316206595	0.273979534390483	0.965071837158722	7.43219900007362e-11	85.8905752825506	1.67102235092484e-18	4	ns	High
publication_count	Share.of.population.with.no.formal.education	-22787.8168715668	-78461.3504958908	32885.7167527571	-1.30261183164266	0.283683063358773	0.992963089424608	1131124025.04313	426.323450874992	4.39403689563084e-92	4	ns	High
Share.of.people.practicing.open.defecation	publication_count	-0.000859398969344939	-0.00307744776217509	0.00135864982348521	-1.2330617268643	0.305363054309626	0.996461450665992	1.83251829208856e-06	847.805051399923	1.85383739902498e-183	4	ns	High
publication_count	Elderly.Literacy.Rate	3205.14204300847	-5153.76946475565	11564.0535507726	1.22027759753257	0.309531080956677	0.946037771408893	9660147.41464106	55.5944422298084	5.12728211856741e-12	4	ns	High
publication_count	Lifespan.Inequality.in.wome	-12054.0033454128	-43659.9804239647	19551.9737331391	-1.21373303268383	0.311687354277076	0.893318144539326	193031875.188962	28.1209957123955	3.42572219465621e-06	4	ns	High
Tuberculosis.treatment.success.rate....of.new.cases.	publication_count	0.011146025347163	-0.0191745992701666	0.0414666499644925	1.16988444771035	0.326534810978908	0.836536913443535	6.81364979922525e-05	18.3527673629466	0.000371976215526785	4	ns	High
Tuberculosis.case.detection.rate.....all.forms.	publication_count	0.0827378416784666	-0.143963618066588	0.309439301423521	1.16147791396182	0.329462153793526	0.975510626099392	0.0179425215656616	122.50211100438	2.23110089339446e-26	4	ns	High
Life.expectancy.at.birth	publication_count	0.0267612929286983	-0.0500086560936036	0.103531241951	1.10937129554182	0.348202228451295	0.975797585151536	0.00204281082790186	123.954573078085	1.08552543701543e-26	4	ns	High
publication_count	LGBT..legal.equality.index	-59.3967494113697	-230.41320954783	111.619710725091	-1.10531445662742	0.349704948868118	0.984058871987173	5074.68233391562	188.192453983564	1.49988723954836e-40	4	ns	High
Healthy.life.expectancy	publication_count	0.0342403684044628	-0.065833694181666	0.134314430990592	1.08887489029989	0.355860110707356	0.984346396086406	0.00355675957851147	191.649157379965	2.68754892488842e-41	4	ns	High
Incidence.of.tuberculosis..per.100.000.people.	publication_count	-0.34854455711271	-1.38113963168413	0.684050517458713	-1.07421037086631	0.361440257046031	0.986958192520581	0.379250104766687	230.029465220534	1.36283701738044e-49	4	ns	High
publication_count	Sex.gap.in.life.expectancy	-672.301591151828	-2664.44910063231	1319.84591832865	-1.07399863946594	0.361521447863863	0.986716028794696	1546514.49732683	225.836081216595	1.09917089879853e-48	4	ns	High
Child.mortality.rate	publication_count	-0.000168163348996374	-0.00066707999488451	0.000330753296891761	-1.0726658112298	0.362032944422726	0.99331352619482	8.71110838070194e-08	448.666978651109	6.33972391697293e-97	4	ns	High
publication_count	RESEARCH.AND.DEVELOPMENT.EXPENDITURE....OF.GDP.	-189.530667448005	-765.369817370614	386.308482474603	-1.04746468252276	0.371837702289229	0.69266235747476	88415.0632936117	9.76125142156522	0.0207085103915646	4	ns	Substantial
Dengue.fever.deaths	publication_count	0.037438222852558	-0.0771866964486187	0.152063142153735	1.0394348342393	0.375015388166627	0.978654232771455	0.00441941355798756	140.543086031043	2.88641804213263e-30	4	ns	High
publication_count	State.capacity.index	-1874.10206848749	-7648.91581340527	3900.71167643028	-1.03280027149473	0.377660602573703	0.874503518563463	10543310.6713637	23.9050526808362	2.61464669542209e-05	4	ns	High
Number.of.people.with.mild.or.severe.anemia.from.neglected.tropical.diseases	publication_count	-1524.79535566144	-6262.59888099597	3213.00816967309	-1.02422553404552	0.381105878367312	0.933537061791774	8076944.43675372	45.1379382386178	8.64873474559962e-10	4	ns	High
publication_count	Number.of.people.living.in.extreme.poverty	-6.73817759806898e-06	-2.79885004913421e-05	1.45121452952042e-05	-1.00910882667614	0.387252877283453	0.947740977397046	1.93518289618716e-10	57.4063549330606	2.10457926968622e-12	4	ns	High
publication_count	CURRENT.HEALTH.EXPENDITURE....OF.GDP.	-34.6432878043641	-144.897347151735	75.6107715430066	-0.999966839574763	0.391015930908578	0.729549758195711	3455.18411766336	11.092613487737	0.0112354769109192	4	ns	Substantial
Antiretroviral.therapy.coverage....of.people.living.with.HIV.	publication_count	0.159972613374447	-0.352860379681099	0.672805606429993	0.992729132630019	0.394019641441625	0.915181291146821	0.0877638849872934	35.3695551437005	1.0177695347829e-07	4	ns	High
Prevalence.of.moderate.or.severe.food.insecurity.in.the.population....	publication_count	0.0670355142375171	-0.152055330082675	0.286126358557709	0.973737288155212	0.402004975051735	0.969070487149561	0.0171781461262556	96.9947381488561	6.87993929978191e-21	4	ns	High
Prevalence.of.anemia.among.pregnant.women....	publication_count	-0.0263776104927022	-0.11441571005493	0.0616604890695251	-0.95351137146456	0.410675271881694	0.979928425906377	0.00241170153344756	149.465108516482	3.43677486937439e-32	4	ns	High
Children..ages.0.14..newly.infected.with.HIV	publication_count	-24.2139400623589	-106.316103271716	57.8882231469981	-0.938581409740892	0.417186104014632	0.953657476865041	2333.4706518356	64.7353617597246	5.71433190557423e-14	4	ns	High
DEATH.RATE	publication_count	-81.8990287699618	-361.797219553623	197.999162013699	-0.931193091264897	0.42044308751839	0.975467516806934	24889.64762869	122.286846235276	2.48249018280507e-26	4	ns	High
Incidence.of.malaria..per.1.000.population.at.risk.	publication_count	-0.487755530328777	-2.16420334231277	1.18869228165521	-0.925919539087529	0.422782043889287	0.983362237222269	0.920614340927576	180.312704302731	7.54980642475214e-39	4	ns	High
Incidence.of.HIV..all..per.1.000.uninfected.population.	publication_count	-0.00264407603977143	-0.0118151948654094	0.00652704278586649	-0.917514011500606	0.426534665833526	0.967461800704231	2.83295869306628e-05	92.1993246377979	7.38092873131654e-20	4	ns	High
Children..0.14..living.with.HIV	publication_count	-116.374465139303	-524.100248547217	291.351318268611	-0.908344533711806	0.430662856798716	0.895148780093249	58155.0831888158	28.6119703964154	2.70181953445299e-06	4	ns	High
Number.of.people.requiring.preventive.treatment.for.lymphatic.filariasis	publication_count	-712.982124656665	-3463.32242748833	2037.358178175	-0.824998755976057	0.46985334606233	0.645476202581004	1140812.61226851	8.46205535944442	0.0373679453018398	4	ns	Substantial
publication_count	International.migrant.stock..total	0.000539952728954444	-0.00167311405046291	0.00275301950837179	0.776465754793596	0.494071964549861	0.96861495095551	1.85415661922092e-06	95.586914512938	1.38095248832931e-20	4	ns	High
Antiretroviral.therapy.coverage.for.PMTCT....of.pregnant.women.living.with.HIV.	publication_count	0.00031097013866395	-0.000973361934273837	0.00159530221160174	0.770552873121771	0.49709325465393	0.815406236872162	5.32778131096397e-07	16.2519033642669	0.00100679482992997	4	ns	High
publication_count	Sex.ratio	-658.612332034855	-3478.64657635095	2161.42191228124	-0.743252812239138	0.511241834684551	0.927295406090314	2052850.67389917	41.2628671542627	5.75133520386311e-09	4	ns	High
drugs.pipeline.for.neglected.tropical.diseases.by.country	publication_count	0.00567268432643706	-0.0202796272931656	0.0316249959460397	0.69562255340963	0.536708899263256	0.916171867312114	0.000203907766816015	35.7875083675046	8.30444121491703e-08	4	ns	High
drugs.pipeline.for.neglected.tropical.diseases.by.region	publication_count	-0.00233832272157788	-0.0130969435517595	0.00842029810860377	-0.691685916188276	0.538858067036239	0.981748687479504	3.1960920694538e-05	164.371740203943	2.08738333335412e-35	4	ns	High
publication_count	Distribution.of.R.D.funding.flows.for.neglected.diseases.by.country	-12.2304426393308	-85.5967408513312	61.1358555726697	-0.717268673636762	0.547667014739491	0.963608470984518	837.201890814625	54.9578446992199	1.16427522193118e-12	3	ns	High
publication_count	CHARGES.FOR.THE.USE.OF.INTELLECTUAL.PROPERTY..PAYMENTS..BOP..CURRENT.US..	2.62914479497947e-07	-1.03861558485795e-06	1.56444454385384e-06	0.642867373407853	0.566067659236522	0.978813254648007	5.2582542766457e-13	141.597963734331	1.70960847984102e-30	4	ns	High
publication_count	Political.corruption.index	2929.99167007143	-11684.3896083829	17544.3729485258	0.63803872276672	0.568814686783551	0.879112084723515	25993621.6852352	24.8163763362007	1.68674375209598e-05	4	ns	High
publication_count	higher.education.institutions.offering.disciplines.related.to.research.for.health.in.2023.by.region	956.934915892765	-4184.28967316777	6098.1595049533	0.592347977553806	0.595297692665715	0.965027120145888	10006996.1042344	85.7807539017205	1.76424177016771e-18	4	ns	High
Prevalence.of.severe.food.insecurity.in.the.population....	publication_count	0.000455466785166395	-0.00212231723592801	0.0030332508062608	0.562304124694223	0.613186837561393	0.870075423967073	4.2844225073664e-07	23.0903197193401	3.86697590833954e-05	4	ns	High
publication_count	Percentage.of.territory.effectively.controlled.by.government	-20071.0473180606	-134419.890157713	94277.7955215918	-0.558597960366825	0.615419298751658	0.906401721974653	4513863424.73928	32.0518717148576	5.10337181593829e-07	4	ns	High
publication_count	Corruption.Perception.Index	-49.7084797322495	-345.091233488408	245.674274023909	-0.53555790124348	0.629422527362421	0.980816849803708	34060.4051535184	156.38724449855	1.1033999243108e-33	4	ns	High
Deaths.from.cysticercosis	publication_count	0.049218077178491	-0.272065521575303	0.370501675932286	0.487525315569839	0.659291486596376	0.994091944188094	0.0278631194587941	507.781255883587	9.82499727324026e-110	4	ns	High
publication_count	Youth.Literacy.Rate	2983.1075228834	-16852.8326224004	22819.0476681672	0.478604968805649	0.66493652333491	0.989671393332695	138364170.541261	290.455440567468	1.15709722902168e-62	4	ns	High
Number.of.people.requiring.preventive.treatment.for.schistosomiasis	publication_count	-2264.91645195621	-22648.9540827385	18119.121178826	-0.478077460961294	0.679752098312737	0.723310933961292	30473343.3644086	7.22833044555582	0.0269394042344686	3	ns	Substantial
publication_count	Gini.Coefficient	4250.3139856065	-26371.7554697937	34872.3834410067	0.441720506822366	0.688592099204864	0.970707203116222	299263988.410859	102.414256033754	4.70248342132671e-22	4	ns	High
Share.of.the.population.using.basic.sanitation.service	publication_count	2.28186069664119e-05	-0.000149165806952002	0.000194803020884826	0.422241700730089	0.701282973704585	0.994945031739972	1.30561232764413e-08	593.475536478071	2.6169540361497e-128	4	ns	High
drugs.pipeline.for.neglected.tropical.diseases.by.income	publication_count	-4.63883056364414e-18	-4.69191943677222e-17	3.76415332404339e-17	-0.349165140974556	0.750035941152406	0.233041219122838	5.41714314398928e-34	3.91155310402592	0.271174545336683	4	ns	Low
Reported.cases.of.leprosy	publication_count	-0.0170292312694855	-0.193459129744553	0.159400667205582	-0.307173640090568	0.778799594762806	0.936340724723604	0.00393882530399667	47.1258899347279	3.2677709485927e-10	4	ns	High
Deaths.from.rabies.by.world.region	publication_count	0.0109462747102825	-0.160150444416194	0.182042993836759	0.203603737618183	0.851691688283192	0.911716560112784	0.0093183820494213	33.9814579476351	1.99912494290915e-07	4	ns	High
Children.with.fever.receiving.antimalarial.drugs....of.children.under.age.5.with.fever.	publication_count	8.95154231201204e-05	-0.00434182854707833	0.00452085939331858	0.0642870491413865	0.952785604305966	0.543508310678872	2.06887560724409e-06	6.57186115362024	0.0868711536987981	4	ns	Substantial
Number.of.people.requiring.treatment.against.neglected.tropical.diseases	publication_count	-1495.96126811936	-268335.772855643	265343.850319405	-0.0178414771853204	0.986885565112383	0.981487082980923	26307072316.9673	162.049016743748	6.62097607880885e-35	4	ns	High
