# Supplementary material for: Estimating the potential impact of global research on neglected tropical diseases on population-level indicators of health access, sanitation, and research capacity
Source: PLoS Negl Trop Dis. 2026 May 21;20(5):e0014343. doi: 10.1371/journal.pntd.0014343 (PMC13218535; doi:10.1371/journal.pntd.0014343)
Supplement: S5 File — Meta-regression full results. (CSV) [file pntd.0014343.s005.csv]

dependent_var	independent_var	moderator	meta_estimate	meta_ci_lower	meta_ci_upper	meta_p	i_squared_original	moderator_estimate	moderator_se	moderator_z	moderator_p	moderator_ci_lower	moderator_ci_upper	i_squared_with_moderator	tau_squared	residual_tau_squared	tau_squared_reduction	i_squared_reduction	QE	QE_p	QM	QM_p	k	meta_significance	moderator_significance	fdr_p	fdr_significance
publication_count	Average.years.of.schooling	Lifespan.Inequality.in.wome	427.241023214641	88.6015793716655	765.880467057616	0.0134070883349482	99.7792938540372	-5279.02488735303	199.037908804756	-26.5227107692909	5.303605487191e-155	-5669.13202016852	-4888.91775453754	3.10776265835047e-07	117833.079897372	1.41884677783509e-06	99.9999999987959	99.9999996885363	3.11954310840101	0.210184081387207	703.454186551457	5.3036054871912e-155	4	p<0.05	p<0.001	1.75018981077303e-153	p<0.001
Deaths.from.cysticercosis	publication_count	Population.in.year	0.049218077178491	-0.123156207623468	0.22159236198045	0.575732480264421	99.9858352007652	-9.14351272154323e-11	4.10803583843845e-12	-22.2576264695366	9.51536308232877e-110	-9.94867295059715e-11	-8.33835249248932e-11	0	0.0278631194587941	0	100	100	12.3793199182929	0.00205052389663696	495.401936057414	9.51536308232912e-110	4	ns	p<0.001	1.77312759697532e-108	p<0.001
Deaths.from.cysticercosis	publication_count	OUT.OF.POCKED.EXPENDITURE.ON.HEALTH	0.049218077178491	-0.123156207623468	0.22159236198045	0.575732480264421	99.9858352007652	-0.137726164872267	0.00618896361274523	-22.2535101981599	1.0430162335149e-109	-0.149856310654876	-0.125596019089657	0	0.0278631194587941	0	100	100	12.5625395592921	0.00187102329791962	495.218716139609	1.04301623351486e-109	4	ns	p<0.001	1.77312759697532e-108	p<0.001
Share.of.deaths.attributed.to.unsafe.sanitation	publication_count	Multidimensional.Poverty.Index	-6.18562783874037e-05	-0.000147753645870133	2.40410890953258e-05	0.158124873036972	99.9987245946222	-0.000460659721858878	2.16912528639817e-05	-21.2371191626189	4.33684517851367e-100	-0.000503173796251834	-0.000418145647465923	93.3455054632631	7.43740590454102e-09	1.30104773179975e-12	99.9825066999368	6.65330398795595	29.6983390761207	3.55703066122895e-07	451.015230327275	4.3368451785136e-100	4	ns	p<0.001	1.47452736069465e-98	p<0.001
publication_count	Private.civil.liberties.index	State.capacity.index	-7128.55455526563	-14524.6564336201	267.547323088876	0.0588832464456464	99.6915201043854	-6691.46759770665	353.279549397377	-18.9409990165605	5.23934858919435e-80	-7383.88279100005	-5999.05240441325	5.96811352090298e-11	53052239.5128491	7.04151837770905e-07	99.9999999999987	99.9999999999401	2.01721354078983	0.364726773891496	358.761443745345	5.2393485891942e-80	4	p<0.10	p<0.001	1.72898503443413e-78	p<0.001
publication_count	Human.rights.index	RESEARCH.AND.DEVELOPMENT.EXPENDITURE....OF.GDP.	-6861.15979389806	-14682.9368950986	960.617307302459	0.0855680268035816	99.6865941113499	-8882.5603999599	496.649345130701	-17.8849735473271	1.54426455234505e-71	-9855.97522936148	-7909.14557055832	0	56745155.5757412	0	100	100	0.987506517874009	0.610331358321501	319.872278788589	1.54426455234504e-71	4	p<0.10	p<0.001	4.94164656750416e-70	p<0.001
publication_count	Human.rights.index	Average.years.of.schooling	-6861.15979389806	-14682.9368950986	960.617307302459	0.0855680268035816	99.6865941113499	-1572.28199497329	88.2498771051844	-17.8162513824161	5.28623659035412e-71	-1745.24857573954	-1399.31541420704	1.04851884369851e-09	56745155.5757412	5.32972773652898e-06	99.9999999999906	99.9999999989482	3.44097196361236	0.178979146163851	317.418813321442	5.28623659035428e-71	4	p<0.10	p<0.001	8.45797854456659e-70	p<0.001
publication_count	Lifespan.Inequality.in.man	Human.Development.Index	-21645.8029189826	-39509.5346568041	-3782.07118116113	0.0175525933837046	99.1011918058519	-92158.8449177196	5177.51585640235	-17.7998189621687	7.08976868320099e-71	-102306.589525653	-82011.100309786	5.03725770014451e-11	326976706.81851	2.03864452946103e-06	99.9999999999994	99.9999999999492	1.97592984934557	0.372333647548642	316.83355508598	7.08976868320106e-71	4	p<0.05	p<0.001	2.33962366545633e-69	p<0.001
publication_count	Human.rights.index	Human.Development.Index	-6861.15979389806	-14682.9368950986	960.617307302459	0.0855680268035816	99.6865941113499	-24887.331313908	1398.72984019629	-17.7928078737603	8.03507034878747e-71	-27628.7914247942	-22145.8712030218	1.29704986443473e-10	56745155.5757412	6.34998071148556e-07	99.9999999999989	99.9999999998699	4.27577327137512	0.11790375349482	316.584012032547	8.03507034878756e-71	4	p<0.10	p<0.001	8.5707417053733e-70	p<0.001
publication_count	Human.rights.index	LGBT..legal.equality.index	-6861.15979389806	-14682.9368950986	960.617307302459	0.0855680268035816	99.6865941113499	-127.757318042698	7.20399999988935	-17.7342196064215	2.28243261621277e-70	-141.876898587107	-113.637737498288	7.5348767472745e-11	56745155.5757412	3.89541758362359e-07	99.9999999999993	99.9999999999244	6.35724025611502	0.0416430776086134	314.502545048783	2.28243261621282e-70	4	p<0.10	p<0.001	1.82594609297021e-69	p<0.001
publication_count	Human.rights.index	Multidimensional.Poverty.Index	-6861.15979389806	-14682.9368950986	960.617307302459	0.0855680268035816	99.6865941113499	18922.4192971829	1068.82759295689	17.7039023149041	3.91234139556904e-70	16827.5557093047	21017.282885061	0	56745155.5757412	0	100	100	7.43162813079652	0.0243356222611686	313.428157175668	3.91234139556898e-70	4	p<0.10	p<0.001	2.50389849316419e-69	p<0.001
publication_count	Youth.Literacy.Rate	International.migrant.stock..total	2983.1075228834	-8887.76585305129	14853.9808988181	0.622343407046466	99.9387660594028	0.00111265572136668	6.616938380498e-05	16.8152649667404	1.88647222246147e-63	0.000982966112229712	0.00124234533050365	0	138364170.541261	0	100	100	7.70230466578136	0.0212552292211223	282.753135901687	1.88647222246149e-63	4	ns	p<0.001	6.22535833412284e-62	p<0.001
publication_count	Functioning.government.index	Average.years.of.schooling	-633.775097058432	-1195.6704943159	-71.8796998009674	0.0270573326110776	98.7776193844614	-157.20237383417	10.3320206247102	-15.215065817639	2.80936773732385e-52	-177.452762146127	-136.951985522213	0	319668.790792408	0	100	100	0.8487131906209	0.654190559024919	231.498227835088	2.80936773732385e-52	4	p<0.05	p<0.001	6.21519719142515e-51	p<0.001
publication_count	Functioning.government.index	State.capacity.index	-633.775097058432	-1195.6704943159	-71.8796998009674	0.0270573326110776	98.7776193844614	-664.164619149278	43.7069407854227	-15.1958615088154	3.7667861766213e-52	-749.828648963132	-578.500589335425	0	319668.790792408	0	100	100	1.43273403060925	0.488523835568589	230.914206995097	3.76678617662134e-52	4	p<0.05	p<0.001	6.21519719142515e-51	p<0.001
publication_count	Lifespan.Inequality.in.man	Lifespan.Inequality.in.wome	-21645.8029189826	-39509.5346568041	-3782.07118116113	0.0175525933837046	99.1011918058519	283172.758405088	18829.1735833476	15.0390433840136	4.0739464193728e-51	246268.256323074	320077.260487103	16.6516784518617	326976706.81851	860463.198136222	99.7368426618188	83.1972974810598	2.22831639219967	0.328191435478825	226.172825906244	4.07394641937274e-51	4	p<0.05	p<0.001	6.72201159196511e-50	p<0.001
Share.of.the.population.using.basic.sanitation.service	publication_count	Sex.gap.in.life.expectancy	2.28186069664119e-05	-9.65820680816921e-05	0.000142219282014516	0.707981926353587	99.717060072915	-8.75614429535724e-05	5.82489998766432e-06	-15.0322654704811	4.51303293344183e-51	-9.89780371429422e-05	-7.61448487642025e-05	72.0958039482486	1.30561232764413e-08	8.33958974714954e-11	99.3612506890006	27.6996294359954	6.4386474046427	0.0399820889131593	225.969005175019	4.51303293344182e-51	4	ns	p<0.001	1.53443119737022e-49	p<0.001
publication_count	Share.of.population.with.no.formal.education	Political.corruption.index	-22787.8168715668	-56190.2838155807	10614.650072447	0.181181576682073	99.9946070061036	128845.478082507	8682.79198712949	14.8391759555561	8.17540458836389e-50	111827.518502481	145863.437662534	26.7259784269399	1131124025.04313	51487.6853133918	99.9954480955073	73.2725801649397	1.93011401149394	0.380961482126473	220.201143039955	8.17540458836381e-50	4	ns	p<0.001	2.61612946827644e-48	p<0.001
publication_count	LGBT..legal.equality.index	NURSES.AND.MIDWIVES..PER.1.000.PEOPLE.	-59.3967494113697	-138.607600069748	19.814101247008	0.141645408913774	98.7094646747633	-46.7779410085862	3.41247562692355	-13.7079194469611	9.10308501123608e-43	-53.4662703354771	-40.0896116816953	0	5074.68233391562	0	100	100	0.285398419187902	0.867014819417478	187.907055564375	9.10308501123599e-43	4	ns	p<0.001	1.61638053719352e-41	p<0.001
publication_count	LGBT..legal.equality.index	Political.corruption.index	-59.3967494113697	-138.607600069748	19.814101247008	0.141645408913774	98.7094646747633	779.406052712408	57.0055272398532	13.6724645916005	1.48286336943555e-42	667.677272402579	891.134833022237	0	5074.68233391562	0	100	100	1.25616597673363	0.533613764930562	186.936288008568	1.48286336943553e-42	4	ns	p<0.001	1.61638053719352e-41	p<0.001
publication_count	LGBT..legal.equality.index	PHYSICIANS..PER.1.000.PEOPLE.	-59.3967494113697	-138.607600069748	19.814101247008	0.141645408913774	98.7094646747633	-110.185514950293	8.05986554581694	-13.670887476216	1.51535675361893e-42	-125.98256114033	-94.388468760257	8.79379822693701e-07	5074.68233391562	5.28116179105599e-06	99.9999998959312	99.9999991091231	1.29924902291188	0.522241835776318	186.893164387359	1.51535675361896e-42	4	ns	p<0.001	1.61638053719352e-41	p<0.001
publication_count	LGBT..legal.equality.index	Share.of.population.with.no.formal.education	-59.3967494113697	-138.607600069748	19.814101247008	0.141645408913774	98.7094646747633	294.348582236478	21.6992386340639	13.5649267331621	6.46442282513236e-42	251.818856021773	336.878308451183	4.56159519679943e-08	5074.68233391562	3.35823383197725e-07	99.9999999933824	99.9999999537877	4.18521412795363	0.12336509551351	184.007237276056	6.46442282513239e-42	4	ns	p<0.001	4.19013120024742e-41	p<0.001
publication_count	LGBT..legal.equality.index	higher.education.institutions.offering.disciplines.related.to.research.for.health.in.2023.by.region	-59.3967494113697	-138.607600069748	19.814101247008	0.141645408913774	98.7094646747633	-30.6667617966831	2.26089449534824	-13.5639950735338	6.5470800003866e-42	-35.0980335804106	-26.2354900129557	2.11900330511673e-07	5074.68233391562	1.49413041782638e-06	99.9999999705572	99.9999997853293	4.21048015031383	0.121816425660783	183.981962354849	6.54708000038661e-42	4	ns	p<0.001	4.19013120024742e-41	p<0.001
NUMBER.OF.DEATHS	publication_count	GDP.per.capita	1169.54717540771	55.5134152711166	2283.5809355443	0.0396255734968412	99.8337702738665	-38.8074420506837	2.86412271090892	-13.5495039730222	7.9767332649805e-42	-44.4210194113684	-33.193864689999	73.3139729032825	1267645.37038105	6160.32857131641	99.5140337577642	26.5639545594985	7.35039103084686	0.0253444498074457	183.589057914946	7.97673326498044e-42	4	p<0.05	p<0.001	2.71208931009337e-40	p<0.001
publication_count	Population.in.year	Political.corruption.index	8.60547607127435e-06	-3.17529367720559e-06	2.03862458197543e-05	0.152232245350556	99.9118132990255	-4.14224994969076e-05	3.12149108607513e-06	-13.2701002036149	3.45118956997773e-40	-4.75405096036777e-05	-3.53044893901376e-05	65.7653084796037	1.43583412122103e-10	2.36669200227617e-13	99.8351695389253	34.1766440743347	5.10456172635137	0.077903775353709	176.09555941398	3.45118956997774e-40	4	ns	p<0.001	1.13889255809265e-38	p<0.001
publication_count	Lifespan.Inequality.in.man	Share.of.population.with.no.formal.education	-21645.8029189826	-39509.5346568041	-3782.07118116113	0.0175525933837046	99.1011918058519	103374.857539941	8180.70150172352	12.6364294697908	1.32955706100997e-36	87340.9772282904	119408.737851592	38.339645007211	326976706.81851	2302818.17859113	99.2957240896461	61.3126297387808	3.3368035288107	0.188548169352882	159.679349744998	1.32955706100998e-36	4	p<0.05	p<0.001	1.46251276711096e-35	p<0.001
drugs.pipeline.for.neglected.tropical.diseases.by.region	publication_count	Gini.Coefficient	-0.00233832272157788	-0.00838397523038402	0.00370732978722826	0.448409026538458	98.7831109779291	-0.0869065419250639	0.00692898874832849	-12.5424567828933	4.37227177930515e-36	-0.100487110321071	-0.0733259735290568	0	3.1960920694538e-05	0	100	100	7.05851805319703	0.0293266380770271	157.313222150745	4.37227177930507e-36	4	ns	p<0.001	1.48657240496375e-34	p<0.001
Dengue.fever.deaths	publication_count	OUT.OF.POCKED.EXPENDITURE.ON.HEALTH	0.037438222852558	-0.0308919743446042	0.10576842004972	0.282882134459741	97.9093489185348	0.240961445249968	0.0207461723489634	11.6147422857985	3.46832577882167e-31	0.200299694628939	0.281623195870997	0	0.00441941355798756	0	100	100	5.64084766722685	0.059580685059758	134.902238365516	3.46832577882162e-31	4	ns	p<0.001	1.17923076479937e-29	p<0.001
publication_count	Share.of.population.with.no.formal.education	NURSES.AND.MIDWIVES..PER.1.000.PEOPLE.	-22787.8168715668	-56190.2838155807	10614.650072447	0.181181576682073	99.9946070061036	-8331.6161124388	734.423564335917	-11.3444291782392	7.90403316380084e-30	-9771.05984793473	-6892.17237694287	85.1126553005151	1131124025.04313	453564.496930631	99.9599014354846	14.8827543316212	13.3445258594836	0.00126553169894128	128.696073380084	7.90403316380086e-30	4	ns	p<0.001	1.26464530620814e-28	p<0.001
publication_count	Population.in.year	NURSES.AND.MIDWIVES..PER.1.000.PEOPLE.	8.60547607127435e-06	-3.17529367720559e-06	2.03862458197543e-05	0.152232245350556	99.9118132990255	2.89662927779287e-06	2.6824189937836e-07	10.7985713063682	3.49600906990696e-27	2.37088481586666e-06	3.42237373971907e-06	90.7666421597245	1.43583412122103e-10	1.24235189700569e-12	99.1347524908036	9.1532430824076	12.9410155261634	0.00154843929297423	116.609142258719	3.49600906990695e-27	4	ns	p<0.001	5.76841496534649e-26	p<0.001
Tuberculosis.case.detection.rate.....all.forms.	publication_count	Multidimensional.Poverty.Index	0.0827378416784666	-0.0511836971999156	0.216659380556849	0.225940606366904	99.9635279276162	0.381538926142357	0.0358974381758919	10.6285836964988	2.194192529114e-26	0.311181240180356	0.451896612104359	0	0.0179425215656616	0	100	100	9.53531961091772	0.00850024913888069	112.96679139348	2.19419252911399e-26	4	ns	p<0.001	7.4602545989876e-25	p<0.001
publication_count	Population.ages.65.	CHARGES.FOR.THE.USE.OF.INTELLECTUAL.PROPERTY..PAYMENTS..BOP..CURRENT.US..	4.36168480916235e-05	1.05439448691576e-05	7.66897513140894e-05	0.00974302769217021	99.5293250075908	1.55462713246773e-15	1.55616803092615e-16	9.99009812290321	1.68414949692452e-23	1.24962380301694e-15	1.85963046191851e-15	64.7128863132905	1.12534534731901e-09	6.98956191284787e-12	99.3788962713091	34.9810859177885	5.38143087006056	0.0678323923380417	99.8020605052342	1.68414949692451e-23	4	p<0.01	p<0.001	5.55769333985093e-22	p<0.001
publication_count	OUT.OF.POCKED.EXPENDITURE.ON.HEALTH	NURSES.AND.MIDWIVES..PER.1.000.PEOPLE.	-14395.034226608	-32698.055573932	3907.98712071585	0.123199909935514	99.9491172680235	-5156.17375708619	523.605618561783	-9.84743779344642	7.03135850762458e-23	-6182.4219115701	-4129.92560260228	90.2766900237822	342762334.216498	1357875.75889242	99.6038433563605	9.67735134498862	17.3976692871877	0.000166780055989985	96.9720310957968	7.03135850762463e-23	4	ns	p<0.001	2.32034830751611e-21	p<0.001
publication_count	Gini.Coefficient	International.migrant.stock..total	4250.3139856065	-13583.8727756008	22084.5007468138	0.640423773153845	99.4139405796646	0.00140833265119287	0.000143986136656898	9.78102950667226	1.3582187692842e-22	0.00112612500907228	0.00169054029331345	1.20930745060225	299263988.410859	23323.0277943349	99.9922065371386	98.7835635087484	5.03708650902329	0.080576901332094	95.6685382103935	1.35821876928418e-22	4	ns	p<0.001	3.56410751452151e-21	p<0.001
publication_count	Gini.Coefficient	RESEARCH.AND.DEVELOPMENT.EXPENDITURE....OF.GDP.	4250.3139856065	-13583.8727756008	22084.5007468138	0.640423773153845	99.4139405796646	12928.5480506898	1329.51369379818	9.72426843814995	2.37607167634767e-22	10322.7490938926	15534.347007487	0	299263988.410859	0	100	100	7.85285937655502	0.0197139319367711	94.5613966571992	2.37607167634767e-22	4	ns	p<0.001	3.56410751452151e-21	p<0.001
publication_count	Functioning.government.index	RESEARCH.AND.DEVELOPMENT.EXPENDITURE....OF.GDP.	-633.775097058432	-1195.6704943159	-71.8796998009674	0.0270573326110776	98.7776193844614	-700.79593890593	73.1165666863973	-9.58463957849249	9.27810152559254e-22	-844.101776284489	-557.49010152737	39.5729705312697	319668.790792408	3954.54703679023	98.7629236413766	59.9373109233944	2.97256326323099	0.22621223406029	91.8653158496048	9.27810152559247e-22	4	p<0.05	p<0.001	1.02059116781518e-20	p<0.001
publication_count	Human.rights.index	Lifespan.Inequality.in.wome	-6861.15979389806	-14682.9368950986	960.617307302459	0.0855680268035816	99.6865941113499	63938.849855836	6751.19258332045	9.4707489183176	2.77844407036637e-21	50706.755539834	77170.944171838	29.5790869923913	56745155.5757412	203274.868678442	99.6417758192466	70.3279189583391	7.03642704559885	0.0296523611454193	89.695085073814	2.77844407036637e-21	4	p<0.10	p<0.001	1.48183683752873e-20	p<0.001
Death.rate.from.venomous.snakes	publication_count	Number.of.people.living.in.extreme.poverty	-7.10592209807114e-06	-1.91108146052411e-05	4.8989704090988e-06	0.245991966863867	96.5369577689125	-4.3617124131979e-13	4.72167129397041e-14	-9.23764519306507	2.519814969386e-20	-5.28714298149977e-13	-3.43628184489604e-13	0	7.43219900007362e-11	0	100	100	0.556486569608288	0.757112605114868	85.3340887129582	2.51981496938601e-20	4	ns	p<0.001	4.1407463894774e-20	p<0.001
Death.rate.from.venomous.snakes	publication_count	Share.of.population.with.no.formal.education	-7.10592209807114e-06	-1.91108146052411e-05	4.8989704090988e-06	0.245991966863867	96.5369577689125	-0.000230540613846995	2.49975764383316e-05	-9.22251860758316	2.90202143579093e-20	-0.000279534963366912	-0.000181546264327078	0	7.43219900007362e-11	0	100	100	0.835725815331931	0.658452491026376	85.0548494672176	2.90202143579096e-20	4	ns	p<0.001	4.1407463894774e-20	p<0.001
Death.rate.from.venomous.snakes	publication_count	Population.in.year	-7.10592209807114e-06	-1.91108146052411e-05	4.8989704090988e-06	0.245991966863867	96.5369577689125	-5.37108473350383e-14	5.82551948014492e-15	-9.21992408026453	2.97310647450359e-20	-6.51286557073588e-14	-4.22930389627177e-14	0	7.43219900007362e-11	0	100	100	0.883575236600345	0.642886158212627	85.0070000458417	2.97310647450357e-20	4	ns	p<0.001	4.1407463894774e-20	p<0.001
Death.rate.from.venomous.snakes	publication_count	Lifespan.Inequality.in.wome	-7.10592209807114e-06	-1.91108146052411e-05	4.8989704090988e-06	0.245991966863867	96.5369577689125	-0.000547774725979253	5.94346878624961e-05	-9.21641461710957	3.07200492873813e-20	-0.000664264573622126	-0.000431284878336381	0	7.43219900007362e-11	0	100	100	0.948276885121473	0.622421077034882	84.9422983944709	3.0720049287381e-20	4	ns	p<0.001	4.1407463894774e-20	p<0.001
Death.rate.from.venomous.snakes	publication_count	OUT.OF.POCKED.EXPENDITURE.ON.HEALTH	-7.10592209807114e-06	-1.91108146052411e-05	4.8989704090988e-06	0.245991966863867	96.5369577689125	-7.51961592050874e-05	8.15981987620658e-06	-9.21541900996537	3.10064910309108e-20	-9.11891122827864e-05	-5.92032061273884e-05	0	7.43219900007362e-11	0	100	100	0.966627753200118	0.616736213924439	84.9239475292312	3.10064910309113e-20	4	ns	p<0.001	4.1407463894774e-20	p<0.001
Death.rate.from.venomous.snakes	publication_count	Population.ages.65.	-7.10592209807114e-06	-1.91108146052411e-05	4.8989704090988e-06	0.245991966863867	96.5369577689125	-8.9146053236057e-13	9.67800744577661e-14	-9.21119907537986	3.22501905631465e-20	-1.0811459927189e-12	-7.01775072002243e-13	0	7.43219900007362e-11	0	100	100	1.04438687521546	0.593217933365896	84.8461884062789	3.22501905631461e-20	4	ns	p<0.001	4.1407463894774e-20	p<0.001
Death.rate.from.venomous.snakes	publication_count	LGBT..legal.equality.index	-7.10592209807114e-06	-1.91108146052411e-05	4.8989704090988e-06	0.245991966863867	96.5369577689125	9.73596862414455e-07	1.05716002005736e-07	9.20955053106934	3.27493351203269e-20	7.66397305893648e-07	1.18079641893526e-06	0	7.43219900007362e-11	0	100	100	1.07475430489396	0.584278718413929	84.8158209843196	3.27493351203268e-20	4	ns	p<0.001	4.1407463894774e-20	p<0.001
Death.rate.from.venomous.snakes	publication_count	Sex.ratio	-7.10592209807114e-06	-1.91108146052411e-05	4.8989704090988e-06	0.245991966863867	96.5369577689125	-8.18409165939546e-06	8.8877390779171e-07	-9.20829424406714	3.31348330752547e-20	-9.92605650906613e-06	-6.44212680972479e-06	0	7.43219900007362e-11	0	100	100	1.09789370274355	0.577557744348065	84.79268288532	3.31348330752551e-20	4	ns	p<0.001	4.1407463894774e-20	p<0.001
Death.rate.from.venomous.snakes	publication_count	Human.Development.Index	-7.10592209807114e-06	-1.91108146052411e-05	4.8989704090988e-06	0.245991966863867	96.5369577689125	7.20086862224357e-05	7.82041515619199e-06	9.20778306320748	3.32929724512052e-20	5.66809541721482e-05	8.73364182727232e-05	0	7.43219900007362e-11	0	100	100	1.10730633860066	0.574845960245506	84.7832689390906	3.32929724512055e-20	4	ns	p<0.001	4.1407463894774e-20	p<0.001
Death.rate.from.venomous.snakes	publication_count	PHYSICIANS..PER.1.000.PEOPLE.	-7.10592209807114e-06	-1.91108146052411e-05	4.8989704090988e-06	0.245991966863867	96.5369577689125	1.17704507569289e-05	1.2783372129018e-06	9.20762584248808	3.33417602587451e-20	9.264955859544e-06	1.42759456543137e-05	0	7.43219900007362e-11	0	100	100	1.11020162699339	0.574014389881583	84.7803736552544	3.33417602587452e-20	4	ns	p<0.001	4.1407463894774e-20	p<0.001
Death.rate.from.venomous.snakes	publication_count	CURRENT.HEALTH.EXPENDITURE....OF.GDP.	-7.10592209807114e-06	-1.91108146052411e-05	4.8989704090988e-06	0.245991966863867	96.5369577689125	2.3802623203139e-06	2.58540723567478e-07	9.20652765053728	3.36845214084583e-20	1.87353181358472e-06	2.88699282704308e-06	0	7.43219900007362e-11	0	100	100	1.13042390339383	0.568239694625444	84.7601513801075	3.36845214084579e-20	4	ns	p<0.001	4.1407463894774e-20	p<0.001
Death.rate.from.venomous.snakes	publication_count	GDP.per.capita	-7.10592209807114e-06	-1.91108146052411e-05	4.8989704090988e-06	0.245991966863867	96.5369577689125	3.12137900767342e-07	3.39040528252055e-08	9.20650703255416	3.36909897723758e-20	2.45687178299996e-07	3.78588623234688e-07	0	7.43219900007362e-11	0	100	100	1.13080354187975	0.568131842033363	84.7597717404693	3.36909897723753e-20	4	ns	p<0.001	4.1407463894774e-20	p<0.001
Death.rate.from.venomous.snakes	publication_count	Rigorous.and.impartial.public.administration.index	-7.10592209807114e-06	-1.91108146052411e-05	4.8989704090988e-06	0.245991966863867	96.5369577689125	5.17172625698755e-06	5.61805478666408e-07	9.20554614252604	3.39938104313142e-20	4.07060775248411e-06	6.272844761491e-06	0	7.43219900007362e-11	0	100	100	1.14849550046034	0.563128322666564	84.7420797821761	3.39938104313138e-20	4	ns	p<0.001	4.1407463894774e-20	p<0.001
Death.rate.from.venomous.snakes	publication_count	Average.years.of.schooling	-7.10592209807114e-06	-1.91108146052411e-05	4.8989704090988e-06	0.245991966863867	96.5369577689125	3.31995648556744e-06	3.60664261577702e-07	9.20511633463351	3.41301321549605e-20	2.61306752236441e-06	4.02684544877047e-06	0	7.43219900007362e-11	0	100	100	1.15640854889085	0.560904693643413	84.7341667341367	3.41301321549607e-20	4	ns	p<0.001	4.1407463894774e-20	p<0.001
Death.rate.from.venomous.snakes	publication_count	RESEARCH.AND.DEVELOPMENT.EXPENDITURE....OF.GDP.	-7.10592209807114e-06	-1.91108146052411e-05	4.8989704090988e-06	0.245991966863867	96.5369577689125	1.00911863197315e-05	1.09631571748822e-06	9.20463526952938	3.42833521056589e-20	7.94244699776937e-06	1.22399256416936e-05	0	7.43219900007362e-11	0	100	100	1.16526483679043	0.558426418047987	84.7253104450643	3.42833521056585e-20	4	ns	p<0.001	4.1407463894774e-20	p<0.001
Death.rate.from.venomous.snakes	publication_count	NURSES.AND.MIDWIVES..PER.1.000.PEOPLE.	-7.10592209807114e-06	-1.91108146052411e-05	4.8989704090988e-06	0.245991966863867	96.5369577689125	1.83127498895931e-06	1.9895396321654e-07	9.20451625769404	3.43213623541864e-20	1.44133238647338e-06	2.22121759144523e-06	0	7.43219900007362e-11	0	100	100	1.16745574492347	0.557815022496494	84.7231195381539	3.43213623541861e-20	4	ns	p<0.001	4.1407463894774e-20	p<0.001
Death.rate.from.venomous.snakes	publication_count	Lifespan.Inequality.in.man	-7.10592209807114e-06	-1.91108146052411e-05	4.8989704090988e-06	0.245991966863867	96.5369577689125	-0.000948270780471355	0.000103025261239354	-9.20425504448153	3.4404935306624e-20	-0.00115019658199832	-0.00074634497894439	0	7.43219900007362e-11	0	100	100	1.17226436336632	0.556475473684134	84.7183109238636	3.44049353066238e-20	4	ns	p<0.001	4.1407463894774e-20	p<0.001
Death.rate.from.venomous.snakes	publication_count	Political.corruption.index	-7.10592209807114e-06	-1.91108146052411e-05	4.8989704090988e-06	0.245991966863867	96.5369577689125	-2.55987729399995e-05	2.78125742158085e-06	-9.20402863157099	3.44775369373132e-20	-3.10499373180327e-05	-2.01476085619663e-05	0	7.43219900007362e-11	0	100	100	1.17643223180247	0.555317022889869	84.7141430507785	3.44775369373132e-20	4	ns	p<0.001	4.1407463894774e-20	p<0.001
Death.rate.from.venomous.snakes	publication_count	Percentage.of.territory.effectively.controlled.by.government	-7.10592209807114e-06	-1.91108146052411e-05	4.8989704090988e-06	0.245991966863867	96.5369577689125	0.000276587659331475	3.00508206914512e-05	9.20399686156187	3.44877364275333e-20	0.00021768913307036	0.00033548618559259	0	7.43219900007362e-11	0	100	100	1.17701716682811	0.555154634449187	84.7135582276407	3.44877364275332e-20	4	ns	p<0.001	4.1407463894774e-20	p<0.001
Death.rate.from.venomous.snakes	publication_count	State.capacity.index	-7.10592209807114e-06	-1.91108146052411e-05	4.8989704090988e-06	0.245991966863867	96.5369577689125	1.06724802028236e-05	1.15962284578192e-06	9.20340629856016	3.4677875634543e-20	8.3996611894412e-06	1.2945299216206e-05	0	7.43219900007362e-11	0	100	100	1.18788778609546	0.552145382632502	84.7026874963768	3.46778756345429e-20	4	ns	p<0.001	4.1407463894774e-20	p<0.001
Death.rate.from.venomous.snakes	publication_count	Corruption.Perception.Index	-7.10592209807114e-06	-1.91108146052411e-05	4.8989704090988e-06	0.245991966863867	96.5369577689125	3.6888559391286e-07	4.00826088562963e-08	9.20313333983285	3.47661079690618e-20	2.90325124148113e-07	4.47446063677607e-07	0	7.43219900007362e-11	0	100	100	1.19291201109599	0.55076007207134	84.697663270743	3.47661079690615e-20	4	ns	p<0.001	4.1407463894774e-20	p<0.001
Death.rate.from.venomous.snakes	publication_count	Income.inequality..Atkinson.index	-7.10592209807114e-06	-1.91108146052411e-05	4.8989704090988e-06	0.245991966863867	96.5369577689125	-8.79261727126184e-05	9.55403389263898e-06	-9.20304174139074	3.47957663418915e-20	-0.000106651735049266	-6.9200610375971e-05	0	7.43219900007362e-11	0	100	100	1.19459798911887	0.550295983021113	84.6959772937803	3.47957663418917e-20	4	ns	p<0.001	4.1407463894774e-20	p<0.001
Death.rate.from.venomous.snakes	publication_count	CHARGES.FOR.THE.USE.OF.INTELLECTUAL.PROPERTY..PAYMENTS..BOP..CURRENT.US..	-7.10592209807114e-06	-1.91108146052411e-05	4.8989704090988e-06	0.245991966863867	96.5369577689125	2.79714783267065e-16	3.0394292246743e-17	9.20287207204302	3.48507691388571e-20	2.20143065127864e-16	3.39286501406266e-16	0	7.43219900007362e-11	0	100	100	1.19772090812453	0.549437388633688	84.6928543743893	3.48507691388572e-20	4	ns	p<0.001	4.1407463894774e-20	p<0.001
Death.rate.from.venomous.snakes	publication_count	Youth.Literacy.Rate	-7.10592209807114e-06	-1.91108146052411e-05	4.8989704090988e-06	0.245991966863867	96.5369577689125	-1.56599576172526e-05	1.70170642112367e-06	-9.20250251327843	3.49708690344941e-20	-1.89952409149155e-05	-1.23246743195897e-05	0	7.43219900007362e-11	0	100	100	1.20452277567298	0.547571962355489	84.6860525068957	3.49708690344943e-20	4	ns	p<0.001	4.1407463894774e-20	p<0.001
Death.rate.from.venomous.snakes	publication_count	Elderly.Literacy.Rate	-7.10592209807114e-06	-1.91108146052411e-05	4.8989704090988e-06	0.245991966863867	96.5369577689125	-2.13206771219419e-05	2.31697411406569e-06	-9.20194877988068	3.51515885704613e-20	-2.58618629386223e-05	-1.67794913052615e-05	0	7.43219900007362e-11	0	100	100	1.21471393505316	0.544788862560558	84.6758613475476	3.51515885704613e-20	4	ns	p<0.001	4.1407463894774e-20	p<0.001
Death.rate.from.venomous.snakes	publication_count	International.migrant.stock..total	-7.10592209807114e-06	-1.91108146052411e-05	4.8989704090988e-06	0.245991966863867	96.5369577689125	6.51481366391782e-13	7.08025682476422e-14	9.20138043740351	3.53380360991878e-20	5.12710882613464e-13	7.902518501701e-13	0	7.43219900007362e-11	0	100	100	1.22517332900801	0.541947218837	84.665401953832	3.53380360991875e-20	4	ns	p<0.001	4.1407463894774e-20	p<0.001
Death.rate.from.venomous.snakes	publication_count	Human.rights.index	-7.10592209807114e-06	-1.91108146052411e-05	4.8989704090988e-06	0.245991966863867	96.5369577689125	4.17974217199305e-05	4.54252617924433e-06	9.20136066819184	3.53445390500893e-20	3.28942340097813e-05	5.07006094300797e-05	0	7.43219900007362e-11	0	100	100	1.22553713971652	0.541848644702023	84.6650381461478	3.53445390500894e-20	4	ns	p<0.001	4.1407463894774e-20	p<0.001
Death.rate.from.venomous.snakes	publication_count	Private.civil.liberties.index	-7.10592209807114e-06	-1.91108146052411e-05	4.8989704090988e-06	0.245991966863867	96.5369577689125	5.15556381617216e-05	5.60328097195856e-06	9.20097321903545	3.5472226938349e-20	4.05734092614243e-05	6.2537867062019e-05	0	7.43219900007362e-11	0	100	100	1.23266710485548	0.539920402844854	84.6579081774077	3.54722269383487e-20	4	ns	p<0.001	4.1407463894774e-20	p<0.001
Death.rate.from.venomous.snakes	publication_count	Gini.Coefficient	-7.10592209807114e-06	-1.91108146052411e-05	4.8989704090988e-06	0.245991966863867	96.5369577689125	-0.000116302460961083	1.2641233114231e-05	-9.20024651947553	3.57129493163116e-20	-0.000141078822585151	-9.1526099337015e-05	0	7.43219900007362e-11	0	100	100	1.24603926473746	0.536322493228622	84.6445360191216	3.57129493163114e-20	4	ns	p<0.001	4.1407463894774e-20	p<0.001
Death.rate.from.venomous.snakes	publication_count	Functioning.government.index	-7.10592209807114e-06	-1.91108146052411e-05	4.8989704090988e-06	0.245991966863867	96.5369577689125	7.06903380254677e-06	7.6855719595538e-07	9.1977979514711	3.65359975542123e-20	5.56268937841513e-06	8.57537822667841e-06	0	7.43219900007362e-11	0	100	100	1.29108812557671	0.524377170378098	84.5994871560859	3.65359975542123e-20	4	ns	p<0.001	4.1407463894774e-20	p<0.001
publication_count	Human.Development.Index	RESEARCH.AND.DEVELOPMENT.EXPENDITURE....OF.GDP.	11224.4537840979	264.087013855666	22184.8205543401	0.0447295662696783	99.8723524260115	13107.9269216414	1426.39482827095	9.18955022960272	3.94487323429665e-20	10312.2444304962	15903.6094127867	92.4534199289066	124064683.349384	2809470.7741555	97.7354790273042	7.4284146882403	12.0170610944897	0.00245769699789608	84.4478334223914	3.94487323429662e-20	4	p<0.05	p<0.001	1.30180816731789e-18	p<0.001
publication_count	Population.in.year	Corruption.Perception.Index	8.60547607127435e-06	-3.17529367720559e-06	2.03862458197543e-05	0.152232245350556	99.9118132990255	6.21750289651086e-07	6.83683264530123e-08	9.09412767443413	9.53487854204718e-20	4.87750832119905e-07	7.55749747182267e-07	94.532970630475	1.43583412122103e-10	2.69521549148917e-12	98.1228921560959	5.38359027921174	38.5349867344452	4.28779437798651e-09	82.7031581589086	9.5348785420472e-20	4	ns	p<0.001	1.04883663962519e-18	p<0.001
publication_count	Population.in.year	CHARGES.FOR.THE.USE.OF.INTELLECTUAL.PROPERTY..PAYMENTS..BOP..CURRENT.US..	8.60547607127435e-06	-3.17529367720559e-06	2.03862458197543e-05	0.152232245350556	99.9118132990255	5.45163852967536e-16	6.12051097719829e-17	8.90716240847408	5.2355333221749e-19	4.25204042144629e-16	6.65123663790443e-16	97.0829150680975	1.43583412122103e-10	2.90815601562787e-12	97.9745877517141	2.83139514489791	67.462676475569	2.24215656987839e-15	79.3375421709338	5.23553332217487e-19	4	ns	p<0.001	4.14031170665836e-18	p<0.001
publication_count	Population.in.year	Income.inequality..Atkinson.index	8.60547607127435e-06	-3.17529367720559e-06	2.03862458197543e-05	0.152232245350556	99.9118132990255	-0.000148988901781659	1.67646502126683e-05	-8.88708681014263	6.27319955554297e-19	-0.000181847012411901	-0.000116130791151417	94.9228472720938	1.43583412122103e-10	2.93234295236959e-12	97.9577425351363	4.99336951477432	41.3277463357642	1.06119185615204e-09	78.980311971011	6.27319955554296e-19	4	ns	p<0.001	4.14031170665836e-18	p<0.001
publication_count	Human.Development.Index	PHYSICIANS..PER.1.000.PEOPLE.	11224.4537840979	264.087013855666	22184.8205543401	0.0447295662696783	99.8723524260115	12866.0645351037	1508.11904723227	8.53119954868004	1.44837952242176e-17	9910.20551812963	15821.9235520779	96.4983188607119	124064683.349384	3491574.1546033	97.1856824518138	3.37834594193549	89.2298518679239	4.20710989378895e-20	72.7813657393986	1.44837952242175e-17	4	p<0.05	p<0.001	2.3898262119959e-16	p<0.001
publication_count	Functioning.government.index	Human.Development.Index	-633.775097058432	-1195.6704943159	-71.8796998009674	0.0270573326110776	98.7776193844614	-2723.03408117687	321.513754433016	-8.46941707355225	2.46624120836676e-17	-3353.18946039983	-2092.8787019539	42.1757910066383	319668.790792408	6190.3441964019	98.0635131189826	57.3022803450222	3.29636719798372	0.192399065276639	71.7310255657784	2.46624120836676e-17	4	p<0.05	p<0.001	2.03464899690257e-16	p<0.001
publication_count	OUT.OF.POCKED.EXPENDITURE.ON.HEALTH	Political.corruption.index	-14395.034226608	-32698.055573932	3907.98712071585	0.123199909935514	99.9491172680235	73460.8303796327	9081.27543767415	8.08926354935525	6.0026561172967e-16	55661.8575881031	91259.8031711622	95.7139454342573	342762334.216498	3693547.18545214	98.9224174255042	4.23732790196555	11.1746482937816	0.00374503563430207	65.4361847709275	6.0026561172967e-16	4	ns	p<0.001	9.90438259353955e-15	p<0.001
publication_count	Average.years.of.schooling	Share.of.population.with.no.formal.education	427.241023214641	88.6015793716655	765.880467057616	0.0134070883349482	99.7792938540372	-1891.42499581729	235.830913656414	-8.02025894948165	1.05522472299422e-15	-2353.64509302503	-1429.20489860954	92.8908928005656	117833.079897372	4121.2133062268	96.5024988655001	6.90363780640539	30.1618680665435	2.82119800071409e-07	64.3245536167405	1.05522472299422e-15	4	p<0.05	p<0.001	1.74112079294046e-14	p<0.001
publication_count	Population.in.year	Rigorous.and.impartial.public.administration.index	8.60547607127435e-06	-3.17529367720559e-06	2.03862458197543e-05	0.152232245350556	99.9118132990255	7.88851120254378e-06	1.02062632319137e-06	7.72908852465941	1.08319332622711e-14	5.88812036741515e-06	9.88890203767241e-06	97.6533687749401	1.43583412122103e-10	4.61941709957531e-12	96.7827640872283	2.26043792972326	46.7845762670981	6.93199665553317e-11	59.7388094220218	1.0831933262271e-14	4	ns	p<0.001	5.95756329424908e-14	p<0.001
publication_count	Corruption.Perception.Index	Sex.gap.in.life.expectancy	-49.7084797322495	-240.459040344368	141.042080879869	0.609522522275847	99.2165011918411	-150.742095368221	19.8597154316886	-7.59034518327957	3.1905438767378e-14	-189.666422357545	-111.817768378897	74.6537085767589	34060.4051535184	899.128428034251	97.360194560277	24.7567615467396	7.74215073427588	0.020835951076322	57.6133400013354	3.1905438767378e-14	4	ns	p<0.001	1.05287947932347e-12	p<0.001
publication_count	Elderly.Literacy.Rate	Corruption.Perception.Index	3205.14204300847	-292.737785134401	6703.02187115134	0.0725049388840773	95.6320067771511	476.032634387919	63.8808973981513	7.45187769390501	9.2021016198633e-14	350.828376187443	601.236892588394	0	9660147.41464106	0	100	100	0.0639610586935239	0.968525439718601	55.530481164919	9.20210161986338e-14	4	p<0.10	p<0.001	1.5002020658337e-12	p<0.001
publication_count	Elderly.Literacy.Rate	Income.inequality..Atkinson.index	3205.14204300847	-292.737785134401	6703.02187115134	0.0725049388840773	95.6320067771511	-112937.109787852	15169.088003277	-7.4452142253677	9.6787230053787e-14	-142667.975952594	-83206.2436231109	0	9660147.41464106	0	100	100	0.163227439295822	0.921627896694425	55.4312148616175	9.67872300537869e-14	4	p<0.10	p<0.001	1.5002020658337e-12	p<0.001
publication_count	Human.Development.Index	Average.years.of.schooling	11224.4537840979	264.087013855666	22184.8205543401	0.0447295662696783	99.8723524260115	3224.98980799263	433.911405420112	7.43236929868253	1.06669485358239e-13	2374.53908088806	4075.44053509721	93.4038505585632	124064683.349384	5010721.63593333	95.9612022530034	6.47676930634074	45.951090639825	1.0515924244632e-10	55.2401133919987	1.06669485358239e-13	4	p<0.05	p<0.001	1.17336433894063e-12	p<0.001
publication_count	Average.years.of.schooling	higher.education.institutions.offering.disciplines.related.to.research.for.health.in.2023.by.region	427.241023214641	88.6015793716655	765.880467057616	0.0134070883349482	99.7792938540372	213.048142830137	28.867213099887	7.38028094686323	1.57955860344286e-13	156.469444820315	269.626840839958	94.8148638951384	117833.079897372	5071.80308118639	95.6957731346718	4.9754109967555	58.6552274021491	1.83307064333078e-13	54.4685468546324	1.57955860344285e-13	4	p<0.05	p<0.001	1.73751446378715e-12	p<0.001
publication_count	Human.rights.index	Corruption.Perception.Index	-6861.15979389806	-14682.9368950986	960.617307302459	0.0855680268035816	99.6865941113499	-663.641543201391	90.0730478839897	-7.36781488793555	1.7344739428442e-13	-840.181473031763	-487.101613371019	49.8799662124224	56745155.5757412	444782.901523218	99.2161746725154	49.9632155586472	3.88935743260676	0.143033170182367	54.2846962228847	1.7344739428442e-13	4	p<0.10	p<0.001	7.92902373871632e-13	p<0.001
publication_count	Elderly.Literacy.Rate	RESEARCH.AND.DEVELOPMENT.EXPENDITURE....OF.GDP.	3205.14204300847	-292.737785134401	6703.02187115134	0.0725049388840773	95.6320067771511	6423.38231843504	879.203669329084	7.30590936152108	2.75397777373369e-13	4700.17479147457	8146.5898453955	1.43909132625063e-11	9660147.41464106	1.21560535452445e-07	99.9999999999987	99.999999999985	2.21813063101277	0.329867138727838	53.3763115987613	2.75397777373367e-13	4	p<0.10	p<0.001	2.6759891457121e-12	p<0.001
publication_count	Elderly.Literacy.Rate	State.capacity.index	3205.14204300847	-292.737785134401	6703.02187115134	0.0725049388840773	95.6320067771511	4729.71033332811	650.855187345624	7.2669165511567	3.67785844906286e-13	3454.05760697962	6005.36305967661	5.9980326077393e-11	9660147.41464106	6.28994439666572e-07	99.9999999999935	99.9999999999373	2.78636606813821	0.248283749892421	52.8080761614752	3.67785844906285e-13	4	p<0.10	p<0.001	2.6759891457121e-12	p<0.001
publication_count	Elderly.Literacy.Rate	Average.years.of.schooling	3205.14204300847	-292.737785134401	6703.02187115134	0.0725049388840773	95.6320067771511	1106.49964676736	152.720493359897	7.24525977112848	4.31611152534209e-13	807.172980080771	1405.82631345395	1.69939301424806e-10	9660147.41464106	1.63879115707094e-06	99.999999999983	99.9999999998223	3.10065307762612	0.212178677939809	52.4937891511327	4.31611152534211e-13	4	p<0.10	p<0.001	2.6759891457121e-12	p<0.001
publication_count	Functioning.government.index	PHYSICIANS..PER.1.000.PEOPLE.	-633.775097058432	-1195.6704943159	-71.8796998009674	0.0270573326110776	98.7776193844614	-682.726663699066	94.3575211068505	-7.23552988347316	4.63715014118899e-13	-867.664006738971	-497.789320659161	62.1794798621192	319668.790792408	10147.608095525	96.8255868612101	37.0510443057908	5.03853927298035	0.080518392975361	52.3528926946331	4.63715014118899e-13	4	p<0.05	p<0.001	3.06051909318473e-12	p<0.001
publication_count	Elderly.Literacy.Rate	LGBT..legal.equality.index	3205.14204300847	-292.737785134401	6703.02187115134	0.0725049388840773	95.6320067771511	88.9654823871388	12.4599799678699	7.14009834819566	9.32641655798784e-13	64.5443704020233	113.386594372254	2.47417687320838e-10	9660147.41464106	2.47426940825381e-06	99.9999999999744	99.9999999997413	4.61343780719015	0.0995874721832811	50.9810044219065	9.32641655798784e-13	4	p<0.10	p<0.001	4.1694691766532e-12	p<0.001
publication_count	Elderly.Literacy.Rate	Percentage.of.territory.effectively.controlled.by.government	3205.14204300847	-292.737785134401	6703.02187115134	0.0725049388840773	95.6320067771511	43617.2939431764	6109.89169764704	7.13879985139079	9.41493039889433e-13	31642.126266348	55592.4616200049	3.4002902997468e-11	9660147.41464106	3.73477505239977e-07	99.9999999999961	99.9999999999644	4.63197894592303	0.098668505866456	50.9624633182171	9.41493039889432e-13	4	p<0.10	p<0.001	4.1694691766532e-12	p<0.001
publication_count	Elderly.Literacy.Rate	Multidimensional.Poverty.Index	3205.14204300847	-292.737785134401	6703.02187115134	0.0725049388840773	95.6320067771511	-13141.0916975797	1851.44724842856	-7.09774027249944	1.26813215080792e-12	-16769.8616237755	-9512.32177138392	1.59499067112902e-10	9660147.41464106	1.60144794981553e-06	99.9999999999834	99.9999999998332	5.21652525238259	0.0736624117985504	50.3779169758604	1.26813215080792e-12	4	p<0.10	p<0.001	4.91401208438069e-12	p<0.001
publication_count	Elderly.Literacy.Rate	Human.Development.Index	3205.14204300847	-292.737785134401	6703.02187115134	0.0725049388840773	95.6320067771511	18059.4488817254	2616.18084452304	6.90298184834308	5.09221389030977e-12	12931.8286494167	23187.0691140341	1.79465512509053	9660147.41464106	15650.6291395944	99.8379876779533	98.1233739774252	4.51462632006198	0.10463123480432	47.651158398554	5.09221389030976e-12	4	p<0.10	p<0.001	1.75398478444003e-11	p<0.001
drugs.pipeline.for.neglected.tropical.diseases.by.region	publication_count	Functioning.government.index	-0.00233832272157788	-0.00838397523038402	0.00370732978722826	0.448409026538458	98.7831109779291	0.00505327368181988	0.000754736341854828	6.69541587119157	2.1505914336105e-11	0.00357401763396091	0.00653252972967886	60.9840576552941	3.1960920694538e-05	7.61691042026863e-07	97.6168050685817	38.2646921608698	4.39035268512091	0.111338925982388	44.828593688204	2.1505914336105e-11	4	ns	p<0.001	3.65600543713786e-10	p<0.001
publication_count	Private.civil.liberties.index	Corruption.Perception.Index	-7128.55455526563	-14524.6564336201	267.547323088876	0.0588832464456464	99.6915201043854	-549.438003655592	82.077413019644	-6.69414377770523	2.16938046257438e-11	-710.306777118313	-388.569230192871	46.2933657352018	53052239.5128491	589867.629581608	98.8881381163207	53.5633866484043	3.72246681003366	0.155480741327497	44.8115609165896	2.16938046257438e-11	4	p<0.10	p<0.001	3.57947776324772e-10	p<0.001
publication_count	OUT.OF.POCKED.EXPENDITURE.ON.HEALTH	Rigorous.and.impartial.public.administration.index	-14395.034226608	-32698.055573932	3907.98712071585	0.123199909935514	99.9491172680235	-12723.1931164659	1918.34550777281	-6.63237829938022	3.30320667038142e-11	-16483.0812216048	-8963.30501132701	98.4806893295804	342762334.216498	9447682.85034573	97.2436636388471	1.46917549507251	231.097422922525	6.57403817001675e-51	43.9884419060897	3.3032066703814e-11	4	ns	p<0.001	2.9563193598367e-10	p<0.001
publication_count	OUT.OF.POCKED.EXPENDITURE.ON.HEALTH	RESEARCH.AND.DEVELOPMENT.EXPENDITURE....OF.GDP.	-14395.034226608	-32698.055573932	3907.98712071585	0.123199909935514	99.9491172680235	-20613.6455848093	3113.67764127074	-6.62035315139321	3.58341740586267e-11	-26716.3416211676	-14510.9495484511	95.8619883496451	342762334.216498	9449404.43181464	97.2431613720292	4.08920961994927	48.8546222399784	2.46237148272369e-11	43.829075849162	3.58341740586265e-11	4	ns	p<0.001	2.9563193598367e-10	p<0.001
Reported.cases.of.leprosy	publication_count	LGBT..legal.equality.index	-0.0170292312694855	-0.0904627549391436	0.0564042924001726	0.649457786961618	91.4499116749555	0.00379043622198012	0.000575928035648996	6.58144071369749	4.65911288653e-11	0.00266163801442119	0.00491923442953905	0.0255004528451142	0.00393882530399667	2.0114669030349e-07	99.9948932314896	99.9721153882185	3.76345445218514	0.152326775625556	43.315361867915	4.65911288653001e-11	4	ns	p<0.001	6.63094917100397e-10	p<0.001
Reported.cases.of.leprosy	publication_count	Lifespan.Inequality.in.wome	-0.0170292312694855	-0.0904627549391436	0.0564042924001726	0.649457786961618	91.4499116749555	-1.43103710424537	0.218093929833764	-6.56156320048035	5.32465982706703e-11	-1.85849335196636	-1.00358085652439	0.113559971084407	0.00393882530399667	8.58970035353764e-07	99.978192228163	99.8758227657036	3.87101675590338	0.144350865369513	43.054111633898	5.32465982706701e-11	4	ns	p<0.001	6.63094917100397e-10	p<0.001
publication_count	Private.civil.liberties.index	RESEARCH.AND.DEVELOPMENT.EXPENDITURE....OF.GDP.	-7128.55455526563	-14524.6564336201	267.547323088876	0.0588832464456464	99.6915201043854	-8452.54479685925	1291.45406502612	-6.54498291945701	5.95021859357936e-11	-10983.7482519983	-5921.34134172022	35.8868283072806	53052239.5128491	637210.061504375	98.7989007300059	64.0021254869983	2.9338083641991	0.230638395570515	42.836801415984	5.95021859357935e-11	4	p<0.10	p<0.001	5.20442850208058e-10	p<0.001
publication_count	Lifespan.Inequality.in.man	Average.years.of.schooling	-21645.8029189826	-39509.5346568041	-3782.07118116113	0.0175525933837046	99.1011918058519	-5247.65075255912	801.979497127912	-6.54337270635004	6.01466823078302e-11	-6819.50168326937	-3675.79982184886	80.657510275223	326976706.81851	17579162.1493294	94.6237264665196	18.6109583492817	7.54050173911352	0.0230462809516626	42.8157263742067	6.014668230783e-11	4	p<0.05	p<0.001	4.96210129039599e-10	p<0.001
publication_count	Private.civil.liberties.index	Income.inequality..Atkinson.index	-7128.55455526563	-14524.6564336201	267.547323088876	0.0588832464456464	99.6915201043854	130958.474438541	20035.7456870419	6.53624159959455	6.3083981843401e-11	91689.1344885347	170227.814388547	48.5767871230122	53052239.5128491	635287.797843302	98.8025240712233	51.2728995684405	3.87965843045911	0.143728494319635	42.7224542482703	6.30839818434011e-11	4	p<0.10	p<0.001	5.20442850208058e-10	p<0.001
Reported.cases.of.leprosy	publication_count	Share.of.population.with.no.formal.education	-0.0170292312694855	-0.0904627549391436	0.0564042924001726	0.649457786961618	91.4499116749555	-0.429289505683863	0.0661121186221718	-6.49335575126909	8.3945141850944e-11	-0.55886687712496	-0.299712134242767	0.40150119139197	0.00393882530399667	2.94763586567926e-06	99.9251645950713	99.5609605476503	4.28300940308589	0.117477940723907	42.1636689125393	8.39451418509439e-11	4	ns	p<0.001	6.63094917100397e-10	p<0.001
Reported.cases.of.leprosy	publication_count	OUT.OF.POCKED.EXPENDITURE.ON.HEALTH	-0.0170292312694855	-0.0904627549391436	0.0564042924001726	0.649457786961618	91.4499116749555	-0.270011848580111	0.04160120931392	-6.49048075844668	8.55628938301383e-11	-0.351548720548707	-0.188474976611515	0.164324293084011	0.00393882530399667	1.29325664060712e-06	99.9671664381943	99.8203122451686	4.69831154710488	0.0954497093798131	42.1263404757666	8.55628938301384e-11	4	ns	p<0.001	6.63094917100397e-10	p<0.001
publication_count	OUT.OF.POCKED.EXPENDITURE.ON.HEALTH	PHYSICIANS..PER.1.000.PEOPLE.	-14395.034226608	-32698.055573932	3907.98712071585	0.123199909935514	99.9491172680235	-19814.0326582054	3058.42300693377	-6.4785128196083	9.26310627664305e-11	-25808.4316012843	-13819.6337151265	98.5278551503055	342762334.216498	10149854.2054925	97.0388070122426	1.42198566287163	22.0741724467219	1.60936427635056e-05	41.9711283538291	9.26310627664304e-11	4	ns	p<0.001	6.11365014258441e-10	p<0.001
Reported.cases.of.leprosy	publication_count	Population.in.year	-0.0170292312694855	-0.0904627549391436	0.0564042924001726	0.649457786961618	91.4499116749555	-1.73001711904497e-10	2.68119080515113e-11	-6.45242075170943	1.10077449652564e-10	-2.25552086042259e-10	-1.20451337766735e-10	0.160341818035079	0.00393882530399667	1.24648554038178e-06	99.9683538759864	99.8246670608005	5.20146099237892	0.0742193414607536	41.6337335570904	1.10077449652564e-10	4	ns	p<0.001	6.63094917100397e-10	p<0.001
Reported.cases.of.leprosy	publication_count	Number.of.people.living.in.extreme.poverty	-0.0170292312694855	-0.0904627549391436	0.0564042924001726	0.649457786961618	91.4499116749555	-5.71102265477967e-10	8.86370818822404e-11	-6.44315283570267	1.17016750076541e-10	-7.44827753661886e-10	-3.97376777294048e-10	0.0442766318921821	0.00393882530399667	3.15577477743395e-07	99.9919880306084	99.9515837346573	5.5381924968714	0.0627186612247973	41.5142184642234	1.1701675007654e-10	4	ns	p<0.001	6.63094917100397e-10	p<0.001
publication_count	OUT.OF.POCKED.EXPENDITURE.ON.HEALTH	Corruption.Perception.Index	-14395.034226608	-32698.055573932	3907.98712071585	0.123199909935514	99.9491172680235	-1009.18846544835	158.569351031471	-6.36433496690076	1.96137681042492e-10	-1319.97868252192	-698.39824837478	96.1801788003883	342762334.216498	11104093.5536841	96.7604102186238	3.7708571827887	65.4743412844528	6.05936950557572e-15	40.5047595709157	1.9613768104249e-10	4	ns	p<0.001	1.0787572457337e-09	p<0.001
Reported.cases.of.leprosy	publication_count	Population.ages.65.	-0.0170292312694855	-0.0904627549391436	0.0564042924001726	0.649457786961618	91.4499116749555	-5.072785408973e-09	8.13227119754977e-10	-6.2378458437311	4.43637511880941e-10	-6.666681274944e-09	-3.478889543002e-09	0	0.00393882530399667	0	100	100	8.21516916457787	0.0164474540575122	38.9107207701534	4.43637511880942e-10	4	ns	p<0.001	2.15481077199314e-09	p<0.001
publication_count	OUT.OF.POCKED.EXPENDITURE.ON.HEALTH	Income.inequality..Atkinson.index	-14395.034226608	-32698.055573932	3907.98712071585	0.123199909935514	99.9491172680235	240868.842257822	38987.7466457408	6.17806523794407	6.48919017431626e-10	164454.262993797	317283.421521846	96.4050009337223	342762334.216498	12456860.7719273	96.365743978141	3.54592059557392	70.9475825066078	3.92580032379688e-16	38.1684900842929	6.48919017431624e-10	4	ns	p<0.001	3.05918965360624e-09	p<0.001
publication_count	Human.rights.index	Income.inequality..Atkinson.index	-6861.15979389806	-14682.9368950986	960.617307302459	0.0855680268035816	99.6865941113499	154814.408285018	25079.4655247172	6.17295484756005	6.70253582882753e-10	105659.559105058	203969.257464978	61.8204984371975	56745155.5757412	722940.361624009	98.7259875238882	37.9851433502242	5.32866408645112	0.0696458584228573	38.1053715500151	6.70253582882752e-10	4	p<0.10	p<0.001	2.68101433153101e-09	p<0.001
publication_count	Population.ages.65.	Political.corruption.index	4.36168480916235e-05	1.05439448691576e-05	7.66897513140894e-05	0.00974302769217021	99.5293250075908	-0.000119720654930051	1.97512140829547e-05	-6.06143270116085	1.3491433764802e-09	-0.000158432323183582	-8.1008986676519e-05	93.3886421799957	1.12534534731901e-09	6.19899337455212e-11	94.4914746488086	6.16972216693594	19.2345328416847	6.65693417264292e-05	36.7409663907021	1.34914337648021e-09	4	p<0.01	p<0.001	2.22608657119234e-08	p<0.001
NUMBER.OF.DEATHS	publication_count	Sex.ratio	1169.54717540771	55.5134152711166	2283.5809355443	0.0396255734968412	99.8337702738665	708.191419583591	119.002975680271	5.95103958985288	2.6644461921788e-09	474.949873197164	941.432965970018	94.1048769098805	1267645.37038105	77450.2606793937	93.8902265184692	5.73843234435641	47.2465970739165	5.50214208258788e-11	35.4148721999963	2.66444619217879e-09	4	p<0.05	p<0.001	4.52955852670396e-08	p<0.001
publication_count	LGBT..legal.equality.index	Rigorous.and.impartial.public.administration.index	-59.3967494113697	-138.607600069748	19.814101247008	0.141645408913774	98.7094646747633	-123.615269746602	20.7992619476582	-5.94325270087383	2.79421170786159e-09	-164.381074069027	-82.8494654241775	28.100139521762	5074.68233391562	123.179411915368	97.5726675324656	71.532477038196	2.12194178595385	0.34611960205453	35.3222526664441	2.79421170786159e-09	4	ns	p<0.001	1.49024624419285e-08	p<0.001
publication_count	Share.of.population.with.no.formal.education	Rigorous.and.impartial.public.administration.index	-22787.8168715668	-56190.2838155807	10614.650072447	0.181181576682073	99.9946070061036	-22298.8341399784	3773.88001005104	-5.90872896875088	3.44757376853734e-09	-29695.5030416541	-14902.1652383027	99.3311028660287	1131124025.04313	23099907.9616602	97.9577917672839	0.66353992474259	354.300310496829	1.16055334406671e-77	34.9130780261558	3.44757376853735e-09	4	ns	p<0.001	3.67741201977316e-08	p<0.001
publication_count	Share.of.population.with.no.formal.education	Corruption.Perception.Index	-22787.8168715668	-56190.2838155807	10614.650072447	0.181181576682073	99.9946070061036	-1814.55270336042	310.781607732916	-5.83867467768503	5.26176976533749e-09	-2423.67346157439	-1205.43194514645	96.2067598816025	1131124025.04313	24954818.0936591	97.7938035492874	3.78805141388268	83.5036137402545	7.36920548724394e-19	34.0901219918404	5.26176976533747e-09	4	ns	p<0.001	4.20941581226999e-08	p<0.001
publication_count	Population.in.year	CURRENT.HEALTH.EXPENDITURE....OF.GDP.	8.60547607127435e-06	-3.17529367720559e-06	2.03862458197543e-05	0.152232245350556	99.9118132990255	3.35908705000223e-06	5.77697625692953e-07	5.81461114016693	6.07749963357176e-09	2.22682050968974e-06	4.49135359031472e-06	98.8747747822528	1.43583412122103e-10	9.79988180050105e-12	93.1747813652964	1.03795385403429	79.4242938425985	5.66544108338417e-18	33.8097027113533	6.07749963357176e-09	4	ns	p<0.001	2.8651069701124e-08	p<0.001
publication_count	Human.Development.Index	State.capacity.index	11224.4537840979	264.087013855666	22184.8205543401	0.0447295662696783	99.8723524260115	12593.4356202246	2170.02008720165	5.80337283258261	6.49940502899891e-09	8340.27440358092	16846.5968368683	95.7892565035294	124064683.349384	8968709.91891869	92.7709403862649	4.08831455683097	66.0914710841266	4.45060860879291e-15	33.6791362339579	6.49940502899893e-09	4	p<0.05	p<0.001	5.3620091489241e-08	p<0.001
publication_count	OUT.OF.POCKED.EXPENDITURE.ON.HEALTH	CURRENT.HEALTH.EXPENDITURE....OF.GDP.	-14395.034226608	-32698.055573932	3907.98712071585	0.123199909935514	99.9491172680235	-5323.23011824669	921.775869790542	-5.77497230368626	7.69657441276326e-09	-7129.87762485423	-3516.58261163915	98.8592172133019	342762334.216498	15965222.0730352	95.3421888932081	1.09045490796971	276.629512150306	8.52441669098393e-61	33.3503051083434	7.69657441276323e-09	4	ns	p<0.001	3.17483694526484e-08	p<0.001
Prevalence.of.moderate.or.severe.food.insecurity.in.the.population....	publication_count	higher.education.institutions.offering.disciplines.related.to.research.for.health.in.2023.by.income	0.0670355142375172	-0.0634265137795377	0.197497542254572	0.313890827254502	99.9991304648549	0.000442726085092031	7.66653604590545e-05	5.77478645428769	7.70507419030502e-09	0.000292464739730503	0.000592987430453559	98.5535036202403	0.0171781461262556	6.87297998498079e-06	99.9599899783454	1.44563941495741	53.9265528161558	1.9498349107749e-12	33.3481585926245	7.70507419030504e-09	4	ns	p<0.001	2.61972522470371e-07	p<0.001
publication_count	Share.of.population.with.no.formal.education	Income.inequality..Atkinson.index	-22787.8168715668	-56190.2838155807	10614.650072447	0.181181576682073	99.9946070061036	434602.582077796	76032.3017553971	5.7160255844411	1.09044327429885e-08	285582.008975536	583623.155180055	96.3664493411923	1131124025.04313	28181680.4479466	97.5085242799195	3.62835334178559	87.0369871179602	1.25938462387052e-19	32.6729484819852	1.09044327429885e-08	4	ns	p<0.001	6.97883695551264e-08	p<0.001
publication_count	Lifespan.Inequality.in.man	higher.education.institutions.offering.disciplines.related.to.research.for.health.in.2023.by.region	-21645.8029189826	-39509.5346568041	-3782.07118116113	0.0175525933837046	99.1011918058519	-11009.0668593992	1941.29188228371	-5.67100030648059	1.41966144285671e-08	-14813.9290321553	-7204.20468664318	87.4936256739443	326976706.81851	24444216.2550079	92.5241719837322	11.7128421166194	12.3123616012	0.00212033581275419	32.160244476103	1.4196614428567e-08	4	p<0.05	p<0.001	9.36976552285426e-08	p<0.001
publication_count	Lifespan.Inequality.in.man	LGBT..legal.equality.index	-21645.8029189826	-39509.5346568041	-3782.07118116113	0.0175525933837046	99.1011918058519	-597.863367092404	106.427531231959	-5.6175630513251	1.93669511268866e-08	-806.457495270556	-389.269238914252	83.250043993678	326976706.81851	25197195.6837268	92.293886641377	15.9949113863612	14.7517093218175	0.000626191288468411	31.557014635613	1.93669511268866e-08	4	p<0.05	p<0.001	1.06518231197876e-07	p<0.001
Reported.cases.of.leprosy	publication_count	Multidimensional.Poverty.Index	-0.0170292312694855	-0.0904627549391436	0.0564042924001726	0.649457786961618	91.4499116749555	-0.820128436327923	0.146520088368081	-5.59737879946969	2.1761688403631e-08	-1.10730253254099	-0.532954340114858	9.10089980466494	0.00393882530399667	6.7943158517542e-05	98.2750400621068	90.0482136745931	4.43761264020217	0.108738830742821	31.3306494247527	2.1761688403631e-08	4	ns	p<0.001	9.24871757154317e-08	p<0.001
publication_count	Population.ages.65.	NURSES.AND.MIDWIVES..PER.1.000.PEOPLE.	4.36168480916235e-05	1.05439448691576e-05	7.66897513140894e-05	0.00974302769217021	99.5293250075908	8.15314594899718e-06	1.49671631172494e-06	5.44735557775864	5.11241958897432e-08	5.21963588294268e-06	1.10866560150517e-05	94.510452609994	1.12534534731901e-09	8.21428691870009e-11	92.7006523479485	5.0426066862345	27.3659179161172	1.14173792813864e-06	29.6736827905382	5.1124195889743e-08	4	p<0.01	p<0.001	5.62366154787175e-07	p<0.001
publication_count	Population.in.year	International.migrant.stock..total	8.60547607127435e-06	-3.17529367720559e-06	2.03862458197543e-05	0.152232245350556	99.9118132990255	1.28932946206916e-12	2.38594201010398e-13	5.40385917431819	6.52221581622961e-08	8.21693421168667e-13	1.75696550296965e-12	99.0367026457775	1.43583412122103e-10	1.16306987421337e-11	91.8996919141028	0.875883065628001	135.967809968797	2.98514345830352e-30	29.2016939758629	6.52221581622959e-08	4	ns	p<0.001	2.69041402419471e-07	p<0.001
Healthy.life.expectancy	publication_count	higher.education.institutions.offering.disciplines.related.to.research.for.health.in.2023.by.income	0.0342403684044628	-0.0251968886455272	0.0936776254544528	0.258860747007533	99.9971216647148	0.000203021793847699	3.76214442574223e-05	5.39643806491148	6.79768617098812e-08	0.00012928511805677	0.000276758469638628	99.7566154912258	0.00355675957851147	2.80791131352522e-05	99.210542278289	0.240513096262339	164.921897216857	1.54051186236208e-36	29.1215437884256	6.79768617098815e-08	4	ns	p<0.001	2.31121329813596e-06	p<0.001
publication_count	Functioning.government.index	Human.rights.index	-633.775097058432	-1195.6704943159	-71.8796998009674	0.0270573326110776	98.7776193844614	-2795.41481294884	518.277349268175	-5.3936657986232	6.90345658703788e-08	-3811.21975151735	-1779.60987438033	78.5872498655157	319668.790792408	22741.9110658362	92.8857893792314	20.440226890224	8.14022710102525	0.0170754494713568	29.0916307472376	6.90345658703787e-08	4	p<0.05	p<0.001	3.79690112287084e-07	p<0.001
publication_count	Private.civil.liberties.index	Human.rights.index	-7128.55455526563	-14524.6564336201	267.547323088876	0.0588832464456464	99.6915201043854	-33487.4570286478	6315.97126882041	-5.30202808140735	1.14523219478042e-07	-45866.5332429255	-21108.3808143701	56.8121562153727	53052239.5128491	1197293.83255414	97.7431794707476	43.0120474079585	4.73862125129712	0.0935451917109634	28.1115017760321	1.14523219478043e-07	4	p<0.10	p<0.001	7.5585324855508e-07	p<0.001
publication_count	Lifespan.Inequality.in.wome	Political.corruption.index	-12054.0033454128	-28557.1981118347	4449.19142100909	0.152268067485072	97.9348201401122	230581.384083013	43789.3884235298	5.26569089873638	1.39663104705167e-07	144755.75986786	316407.008298167	0	193031875.188962	0	100	100	0.393494798931198	0.821398092706552	27.7275006410351	1.39663104705167e-07	4	ns	p<0.001	3.16059844211269e-06	p<0.001
Children..0.14..living.with.HIV	publication_count	higher.education.institutions.offering.disciplines.related.to.research.for.health.in.2023.by.income	-116.374465139303	-357.239337999983	124.490407721377	0.343658399505509	99.9988348054797	-0.82101829782249	0.15628216645657	-5.25343560585107	1.49287886115445e-07	-1.12732571550326	-0.514710880141719	0	58155.0831888158	0	100	100	1.01571499002588	0.60178352280512	27.5985856648239	1.49287886115445e-07	4	ns	p<0.001	5.07578812792513e-06	p<0.001
Incidence.of.tuberculosis..per.100.000.people.	publication_count	higher.education.institutions.offering.disciplines.related.to.research.for.health.in.2023.by.income	-0.34854455711271	-0.96218467884302	0.2650955646176	0.265601134541444	99.9953285446857	-0.00208991657196671	0.000399110703815719	-5.2364332802552	1.63709383433524e-07	-0.00287215917728995	-0.00130767396664346	99.8070533042915	0.379250104766687	0.00612206052647551	98.3857458575412	0.188284035998768	207.642624624217	8.14661061764687e-46	27.4202334985642	1.63709383433525e-07	4	ns	p<0.001	5.56611903673983e-06	p<0.001
publication_count	Population.ages.65.	Rigorous.and.impartial.public.administration.index	4.36168480916235e-05	1.05439448691576e-05	7.66897513140894e-05	0.00974302769217021	99.5293250075908	2.19306743148802e-05	4.20637001973001e-06	5.21368168088261	1.85129039362882e-07	1.36863405705603e-05	3.01750080592e-05	94.1664201177747	1.12534534731901e-09	9.17786362229097e-11	91.8444025701479	5.38826611092462	38.2227300658885	5.01232963488482e-09	27.1824766695709	1.85129039362882e-07	4	p<0.01	p<0.001	1.52731457474378e-06	p<0.001
publication_count	Average.years.of.schooling	LGBT..legal.equality.index	427.241023214641	88.6015793716655	765.880467057616	0.0134070883349482	99.7792938540372	11.2249825985471	2.16045193078747	5.19566412868795	2.03990268372316e-07	6.99057462387364	15.4593905732206	94.1599508757728	117833.079897372	10925.4440625041	90.7280331872682	5.63177264662219	28.1886287183465	7.56688349991482e-07	26.9949257381347	2.03990268372316e-07	4	p<0.05	p<0.001	1.68291971407161e-06	p<0.001
Antibiotic.consumption.rate	publication_count	higher.education.institutions.offering.disciplines.related.to.research.for.health.in.2023.by.income	0.0427599603820217	-0.00872629107744412	0.0942462118414874	0.103572811997286	99.4993630084521	0.000164762237671785	3.18175891805438e-05	5.17833820585425	2.23871108278975e-07	0.000102400908803028	0.000227123566540542	95.2867739792549	0.00271297718936277	0.000195277867098586	92.8020822340768	4.2337849226626	46.1204308238082	9.6621927095279e-11	26.8151865742098	2.23871108278975e-07	4	ns	p<0.001	4.90399808723476e-06	p<0.001
publication_count	Lifespan.Inequality.in.wome	higher.education.institutions.offering.disciplines.related.to.research.for.health.in.2023.by.region	-12054.0033454128	-28557.1981118347	4449.19142100909	0.152268067485072	97.9348201401122	-10671.5191127599	2062.78811201229	-5.17334720450258	2.29937164511694e-07	-14714.5095200414	-6628.52870547848	2.29338442792858e-12	193031875.188962	1.62671369672549e-07	99.9999999999999	99.9999999999977	1.3574744117	0.507257149448081	26.7635212983346	2.29937164511694e-07	4	ns	p<0.001	3.16059844211269e-06	p<0.001
publication_count	Lifespan.Inequality.in.wome	Share.of.population.with.no.formal.education	-12054.0033454128	-28557.1981118347	4449.19142100909	0.152268067485072	97.9348201401122	82485.2111583754	16074.0523638904	5.13157536699795	2.87327131101153e-07	50980.6474395393	113989.774877212	1.02891688561115e-11	193031875.188962	1.15928166053299e-06	99.9999999999994	99.9999999999895	1.78792996955901	0.409030732661954	26.3330657471802	2.87327131101154e-07	4	ns	p<0.001	3.16059844211269e-06	p<0.001
Antibiotic.consumption.rate	publication_count	Multidimensional.Poverty.Index	0.0427599603820217	-0.00872629107744412	0.0942462118414874	0.103572811997286	99.4993630084521	0.291114512976547	0.0567383110856902	5.13082796096776	2.88470475719692e-07	0.179909466704964	0.402319559248129	94.356162313034	0.00271297718936277	0.000199257534319174	92.6553921978984	5.1690790171001	22.2338437960727	1.48587461755841e-05	26.3253955650486	2.88470475719692e-07	4	ns	p<0.001	4.90399808723476e-06	p<0.001
Number.of.people.with.mild.or.severe.anemia.from.neglected.tropical.diseases	publication_count	Number.of.people.living.in.extreme.poverty	-1524.79535566144	-4435.00895255219	1385.41824122932	0.30446016926358	99.9845043671478	-2.96061715175454e-05	5.79692121961485e-06	-5.10722336839216	3.26927204233675e-07	-4.09679283292065e-05	-1.82444147058843e-05	92.9676712101341	8076944.43675372	267883.041659827	96.6833615885626	7.01792062822817	31.2588185490268	1.63017337867103e-07	26.083730534651	3.26927204233676e-07	4	ns	p<0.001	1.11155249439449e-05	p<0.001
Share.of.people.practicing.open.defecation	publication_count	Multidimensional.Poverty.Index	-0.000859398969344939	-0.00220057054587137	0.000481772607181497	0.209148539369138	99.9996282015128	-0.00738120131492712	0.00144532891964313	-5.10693532427875	3.27425753895591e-07	-0.0102139939432418	-0.00454840868661241	99.9927561202511	1.83251829208856e-06	9.6484862955793e-08	94.7348485757363	0.00687210681206521	13.7283681182401	0.00104453438325771	26.0807884063661	3.27425753895591e-07	4	ns	p<0.001	1.11324756324501e-05	p<0.001
Children..ages.0.14..newly.infected.with.HIV	publication_count	higher.education.institutions.offering.disciplines.related.to.research.for.health.in.2023.by.income	-24.2139400623589	-72.5300987170653	24.1022185923476	0.325977683085284	99.999142147259	-0.166475915382898	0.0328585812836788	-5.06643649479741	4.05331888245738e-07	-0.23087755128199	-0.102074279483805	95.0607224433987	2333.4706518356	0.260659723268569	99.9888295263939	4.93846206859255	32.749993174031	7.73444830464851e-08	25.6687787558151	4.05331888245737e-07	4	ns	p<0.001	1.37812842003551e-05	p<0.001
Dengue.fever.deaths	publication_count	Sex.gap.in.life.expectancy	0.037438222852558	-0.0308919743446042	0.10576842004972	0.282882134459741	97.9093489185348	-0.0579141749150468	0.01146268682278	-5.05240837601468	4.36273656494745e-07	-0.0803806282537574	-0.0354477215763361	55.1311757769467	0.00441941355798756	0.000236340806217376	94.6522133962725	43.6916123067896	4.36195815297496	0.112930908498297	25.5268303980233	4.36273656494744e-07	4	ns	p<0.001	7.41665216041066e-06	p<0.001
publication_count	Functioning.government.index	Private.civil.liberties.index	-633.775097058432	-1195.6704943159	-71.8796998009674	0.0270573326110776	98.7776193844614	-3174.01923240917	630.522719820891	-5.03394902773812	4.80477480175607e-07	-4409.82105469236	-1938.21741012598	80.0795529246161	319668.790792408	26799.221765555	91.616566102958	18.9294564663164	7.58434375225206	0.0225465802565933	25.3406428138655	4.80477480175607e-07	4	p<0.05	p<0.001	2.26510812082786e-06	p<0.001
publication_count	Share.of.population.with.no.formal.education	CURRENT.HEALTH.EXPENDITURE....OF.GDP.	-22787.8168715668	-56190.2838155807	10614.650072447	0.181181576682073	99.9946070061036	-9453.088038297	1879.15524691717	-5.03049870616341	4.89205689083053e-07	-13136.1646436141	-5770.01143297988	99.4759678335783	1131124025.04313	53142263.182818	95.3018181909105	0.518667144212713	298.893890133067	1.24743067764778e-65	25.3059172327118	4.89205689083052e-07	4	ns	p<0.001	2.60909700844295e-06	p<0.001
publication_count	Population.in.year	RESEARCH.AND.DEVELOPMENT.EXPENDITURE....OF.GDP.	8.60547607127435e-06	-3.17529367720559e-06	2.03862458197543e-05	0.152232245350556	99.9118132990255	1.32986460260407e-05	2.66136719437759e-06	4.99692265469246	5.82524186815252e-07	8.08246217542419e-06	1.85148298766571e-05	98.6302672856493	1.43583412122103e-10	1.3849851011554e-11	90.3541427196506	1.28267716405142	72.4775119152769	1.82687257643799e-16	24.9692360169787	5.82524186815251e-07	4	ns	p<0.001	2.13592201832259e-06	p<0.001
Share.of.people.practicing.open.defecation	publication_count	higher.education.institutions.offering.disciplines.related.to.research.for.health.in.2023.by.income	-0.000859398969344939	-0.00220057054587137	0.000481772607181497	0.209148539369138	99.9996282015128	-4.37116235212214e-06	8.79938389677744e-07	-4.96757773430362	6.77943857557006e-07	-6.09580990450469e-06	-2.6465147997396e-06	99.9957199503438	1.83251829208856e-06	1.08348547705897e-07	94.0874506861042	0.00390826569988103	775.298581518215	4.42641480316604e-169	24.6768285463491	6.77943857557007e-07	4	ns	p<0.001	1.15250455784691e-05	p<0.001
publication_count	Share.of.population.with.no.formal.education	CHARGES.FOR.THE.USE.OF.INTELLECTUAL.PROPERTY..PAYMENTS..BOP..CURRENT.US..	-22787.8168715668	-56190.2838155807	10614.650072447	0.181181576682073	99.9946070061036	-1.60392525249516e-06	3.24680873568726e-07	-4.94000535007077	7.8120427383643e-07	-2.24028807115886e-06	-9.67562433831452e-07	99.9192985614975	1131124025.04313	57666417.918862	94.9018483701057	0.0753125062049851	246.565798743583	2.87684914937342e-54	24.4036528587278	7.81204273836433e-07	4	ns	p<0.001	3.57121953753797e-06	p<0.001
publication_count	Average.years.of.schooling	Multidimensional.Poverty.Index	427.241023214641	88.6015793716655	765.880467057616	0.0134070883349482	99.7792938540372	-1887.2504827503	383.375901901003	-4.92271546905324	8.53515060173116e-07	-2638.65344301683	-1135.84752248378	93.8344272742955	117833.079897372	12318.4066998383	89.5458841349415	5.95801628786646	46.8120855173326	6.8373023753121e-11	24.233127589256	8.53515060173118e-07	4	p<0.05	p<0.001	5.63319939714256e-06	p<0.001
Life.expectancy.at.birth	publication_count	higher.education.institutions.offering.disciplines.related.to.research.for.health.in.2023.by.income	0.0267612929286983	-0.0184491312650708	0.0719717171224673	0.245985068616448	99.9889656619562	0.000157055923606542	3.1913107594966e-05	4.92136101566355	8.59444256763552e-07	9.45073820856571e-05	0.000219604465127427	99.2598637670638	0.00204281082790186	2.01891755891998e-05	99.0116962709692	0.729182355338481	102.529948173305	5.44383106126323e-23	24.219794246493	8.59444256763553e-07	4	ns	p<0.001	2.92211047299608e-05	p<0.001
publication_count	Population.ages.65.	International.migrant.stock..total	4.36168480916235e-05	1.05439448691576e-05	7.66897513140894e-05	0.00974302769217021	99.5293250075908	3.6117955909611e-12	7.38247508095165e-13	4.89239117146537	9.96182021597309e-07	2.16485706341813e-12	5.05873411850406e-12	96.0938623807373	1.12534534731901e-09	1.06787721683e-10	90.5106710631178	3.45170895772825	57.150621433362	3.88955786676582e-13	23.9354913746323	9.96182021597313e-07	4	p<0.01	p<0.001	6.57480134254224e-06	p<0.001
Antibiotic.consumption.rate	publication_count	Percentage.of.territory.effectively.controlled.by.government	0.0427599603820217	-0.00872629107744412	0.0942462118414874	0.103572811997286	99.4993630084521	-0.818600963260851	0.167494571584343	-4.88732832065928	1.02213559312443e-06	-1.14688429117213	-0.490317635349574	91.3329085273564	0.00271297718936277	0.000227713127907184	91.6065225760092	8.20754448488481	16.9299063249789	0.000210725722701856	23.8859781139183	1.02213559312443e-06	4	ns	p<0.001	1.15842033887436e-05	p<0.001
publication_count	Human.rights.index	State.capacity.index	-6861.15979389806	-14682.9368950986	960.617307302459	0.0855680268035816	99.6865941113499	-7715.65386937768	1581.1726623866	-4.87970355984511	1.06245413812141e-06	-10814.6953409947	-4616.61239776063	72.5113415730296	56745155.5757412	1338952.61210798	97.6404107125571	27.2606891433823	7.29016175648036	0.0261192972856898	23.8115068319651	1.06245413812141e-06	4	p<0.10	p<0.001	3.77761471332058e-06	p<0.001
publication_count	Political.corruption.index	International.migrant.stock..total	2929.99167007143	-3797.27467380952	9657.25801395239	0.393303293046644	89.4526906828826	0.00175855603273299	0.000363141051538848	4.84262526993554	1.28134801652235e-06	0.00104681265040885	0.00247029941505714	1.15262586604484e-11	25993621.6852352	1.02532389942861e-06	99.9999999999961	99.9999999999871	1.36535683116236	0.505261877110576	23.4510195050183	1.28134801652236e-06	4	ns	p<0.001	2.07844968317516e-05	p<0.001
Share.of.deaths.attributed.to.unsafe.sanitation	publication_count	LGBT..legal.equality.index	-6.18562783874037e-05	-0.000147753645870133	2.40410890953258e-05	0.158124873036972	99.9987245946222	2.8165874061647e-06	5.83560004660051e-07	4.82656005153316	1.38911520932578e-06	1.67283081421298e-06	3.96034399811643e-06	99.6184968415481	7.43740590454102e-09	4.12471782540115e-10	94.4540907430066	0.380232602581114	457.041927656901	5.68337627615163e-100	23.2956819310557	1.38911520932579e-06	4	ns	p<0.001	2.36149585585383e-05	p<0.001
publication_count	Population.ages.65.	Corruption.Perception.Index	4.36168480916235e-05	1.05439448691576e-05	7.66897513140894e-05	0.00974302769217021	99.5293250075908	1.72231398955379e-06	3.56878619124865e-07	4.82604980308776	1.39267696039542e-06	1.02284474921666e-06	2.42178322989091e-06	96.5592166425368	1.12534534731901e-09	1.09846110311386e-10	90.2388977238783	2.98415403181674	25.6513894662295	2.69073885947648e-06	23.2907567018834	1.39267696039542e-06	4	p<0.01	p<0.001	7.65972328217479e-06	p<0.001
publication_count	Private.civil.liberties.index	Average.years.of.schooling	-7128.55455526563	-14524.6564336201	267.547323088876	0.0588832464456464	99.6915201043854	-1753.8054459968	363.994930898179	-4.81821392860934	1.44849017997692e-06	-2467.22240111238	-1040.38849088122	55.2388342723615	53052239.5128491	1627338.75265283	96.9325729364192	44.5902377508922	4.58249748912908	0.101140084832805	23.2151854618451	1.44849017997692e-06	4	p<0.10	p<0.001	7.96669598987305e-06	p<0.001
publication_count	Population.ages.65.	Income.inequality..Atkinson.index	4.36168480916235e-05	1.05439448691576e-05	7.66897513140894e-05	0.00974302769217021	99.5293250075908	-0.000412339538455403	8.60328431590527e-05	-4.79281543320721	1.64456909437605e-06	-0.000580960812534729	-0.000243718264376076	96.6383635530637	1.12534534731901e-09	1.11614785772955e-10	90.0817303738037	2.90463283490231	26.2222762825827	2.02257695095997e-06	22.9710797767892	1.64456909437606e-06	4	p<0.01	p<0.001	7.75296858777282e-06	p<0.001
publication_count	Share.of.population.with.no.formal.education	RESEARCH.AND.DEVELOPMENT.EXPENDITURE....OF.GDP.	-22787.8168715668	-56190.2838155807	10614.650072447	0.181181576682073	99.9946070061036	-36944.460203144	7734.17645623712	-4.77678010221123	1.78124376009182e-06	-52103.1675074464	-21785.7528988417	98.9715151254245	1131124025.04313	65582465.3298719	94.2020093395708	1.02314705893756	68.7738745427308	1.16397296552472e-15	22.8176281448811	1.78124376009181e-06	4	ns	p<0.001	7.12497504036727e-06	p<0.001
publication_count	Rigorous.and.impartial.public.administration.index	higher.education.institutions.offering.disciplines.related.to.research.for.health.in.2023.by.region	-1057.01897867949	-1953.1510497546	-160.886907604391	0.0207861846447237	98.1977075713827	-532.667800638091	112.302972403237	-4.74313180888465	2.10439246660027e-06	-752.777581905232	-312.55801937095	80.5253963583513	805267.718500972	70800.5815234237	91.207820716417	17.9966637206728	8.81513878322015	0.0121847587429817	22.4972993564534	2.10439246660027e-06	4	p<0.05	p<0.001	6.94449513978089e-05	p<0.001
Antibiotic.consumption.rate	publication_count	LGBT..legal.equality.index	0.0427599603820217	-0.00872629107744412	0.0942462118414874	0.103572811997286	99.4993630084521	-0.00170849733997081	0.000365109492467307	-4.67941090335743	2.87700345764643e-06	-0.00242409879562043	-0.000992895884321195	93.7840921601597	0.00271297718936277	0.000254206337424882	90.6299861855974	5.74402757513829	14.0172960229619	0.000904030000724186	21.8968864024604	2.87700345764643e-06	4	ns	p<0.001	2.44545293899947e-05	p<0.001
publication_count	Political.corruption.index	Income.inequality..Atkinson.index	2929.99167007143	-3797.27467380952	9657.25801395239	0.393303293046644	89.4526906828826	-193547.025783906	41683.8560511232	-4.64321308341844	3.43032243933949e-06	-275245.88238086	-111848.169186953	2.14175340553943e-11	25993621.6852352	1.64064875533987e-06	99.9999999999937	99.9999999999761	3.25694865754868	0.196228726386381	21.5594277380282	3.43032243933949e-06	4	ns	p<0.001	2.07844968317516e-05	p<0.001
Reported.cases.of.leprosy	publication_count	Human.Development.Index	-0.0170292312694855	-0.0904627549391436	0.0564042924001726	0.649457786961618	91.4499116749555	0.380516499485676	0.0819874520456496	4.64115532305857	3.46466563566757e-06	0.219824046291998	0.541208952679354	17.4782015512152	0.00393882530399667	0.000171850055152361	95.6370226682055	80.8876780402602	5.42721491777267	0.0662972103472247	21.5403227327549	3.46466563566757e-06	4	ns	p<0.001	1.30887368458553e-05	p<0.001
publication_count	Political.corruption.index	Human.rights.index	2929.99167007143	-3797.27467380952	9657.25801395239	0.393303293046644	89.4526906828826	31258.0683639906	6762.03452275826	4.62258337469124	3.78990408356517e-06	18004.7242371679	44511.4124908132	7.28309769201021e-12	25993621.6852352	2.74944060028349e-06	99.9999999999894	99.9999999999919	3.44809928156095	0.178342460662221	21.3682770559719	3.78990408356518e-06	4	ns	p<0.001	2.07844968317516e-05	p<0.001
publication_count	Political.corruption.index	Corruption.Perception.Index	2929.99167007143	-3797.27467380952	9657.25801395239	0.393303293046644	89.4526906828826	826.319148357314	178.762463887158	4.62244215250312	3.79248588212129e-06	475.951157350843	1176.68713936378	7.66772888661649e-12	25993621.6852352	5.55462996443815e-07	99.9999999999979	99.9999999999914	3.44940488075727	0.178226076767379	21.3669714532377	3.79248588212129e-06	4	ns	p<0.001	2.07844968317516e-05	p<0.001
Antibiotic.consumption.rate	publication_count	Functioning.government.index	0.0427599603820217	-0.00872629107744412	0.0942462118414874	0.103572811997286	99.4993630084521	-0.0257966477104429	0.00560777395392379	-4.60015826643527	4.221700660171e-06	-0.0367876826935753	-0.0148056127273105	91.9335112593794	0.00271297718936277	0.000267653293347231	90.1343330715546	7.60391978432069	25.8525563906587	2.43326107206811e-06	21.1614560762528	4.221700660171e-06	4	ns	p<0.001	2.87075644891628e-05	p<0.001
publication_count	Political.corruption.index	State.capacity.index	2929.99167007143	-3797.27467380952	9657.25801395239	0.393303293046644	89.4526906828826	8736.94436027316	1900.71002999575	4.59667399150447	4.29288507605017e-06	5011.62115642744	12462.2675641189	3.23143839687537e-11	25993621.6852352	7.90911796250036e-06	99.9999999999696	99.9999999999639	3.68696455189149	0.158265341817037	21.1294117841736	4.29288507605016e-06	4	ns	p<0.001	2.07844968317516e-05	p<0.001
publication_count	Political.corruption.index	Private.civil.liberties.index	2929.99167007143	-3797.27467380952	9657.25801395239	0.393303293046644	89.4526906828826	31839.8509007074	6928.49367141532	4.59549397180922	4.31725275251205e-06	18260.2528376197	45419.4489637951	1.58072349553831e-11	25993621.6852352	7.10237195143649e-06	99.9999999999727	99.9999999999823	3.69781149363951	0.157409317754372	21.1185648449349	4.31725275251204e-06	4	ns	p<0.001	2.07844968317516e-05	p<0.001
Antiretroviral.therapy.coverage....of.people.living.with.HIV.	publication_count	higher.education.institutions.offering.disciplines.related.to.research.for.health.in.2023.by.income	0.159972613374447	-0.137916278561231	0.457861505310125	0.292550965956046	99.9712812404484	0.00106417721551598	0.000232313665502224	4.58077751567221	4.63250454682695e-06	0.000608850798015137	0.00151950363301683	90.4737400606431	0.0877638849872934	0.000159825775799387	99.8178911794726	9.50026953937106	14.1981322471461	0.000825875829212909	20.983522648088	4.63250454682694e-06	4	ns	p<0.001	0.000157505154592116	p<0.001
publication_count	Political.corruption.index	RESEARCH.AND.DEVELOPMENT.EXPENDITURE....OF.GDP.	2929.99167007143	-3797.27467380952	9657.25801395239	0.393303293046644	89.4526906828826	14041.2340785955	3091.10343729471	4.54246658626353	5.559981142191e-06	7982.78266900996	20099.6854881811	2.16964160847277e-11	25993621.6852352	2.18255234837929e-06	99.9999999999916	99.9999999999757	4.18237364883306	0.123540427980098	20.6340026873206	5.559981142191e-06	4	ns	p<0.001	2.07844968317516e-05	p<0.001
publication_count	Political.corruption.index	Average.years.of.schooling	2929.99167007143	-3797.27467380952	9657.25801395239	0.393303293046644	89.4526906828826	2282.5948127463	503.219741164535	4.53598026075844	5.73365429841423e-06	1296.30224375424	3268.88738173836	2.26583594027057e-11	25993621.6852352	4.88387083288603e-06	99.9999999999812	99.9999999999747	4.24125941033726	0.119956067767576	20.5751169259902	5.7336542984142e-06	4	ns	p<0.001	2.07844968317516e-05	p<0.001
publication_count	Political.corruption.index	Percentage.of.territory.effectively.controlled.by.government	2929.99167007143	-3797.27467380952	9657.25801395239	0.393303293046644	89.4526906828826	80242.7459062514	17866.7731355168	4.49117170166219	7.08324181652553e-06	45224.5140406906	115260.977771812	1.00892942712811e-11	25993621.6852352	4.52229819230146e-06	99.9999999999826	99.9999999999887	4.64575311336021	0.0979913022618788	20.1706232538113	7.08324181652554e-06	4	ns	p<0.001	2.28237791865823e-05	p<0.001
publication_count	Elderly.Literacy.Rate	Lifespan.Inequality.in.wome	3205.14204300847	-292.737785134401	6703.02187115134	0.0725049388840773	95.6320067771511	-45500.3669923734	10136.5987184163	-4.48872134098669	7.16519509782587e-06	-65367.7354062041	-25632.9985785427	28.8967248641945	9660147.41464106	337332.952694833	96.5079937374085	69.7834168307982	6.15332731200642	0.0461128486144063	20.1486192770293	7.16519509782588e-06	4	p<0.10	p<0.001	2.22121048032602e-05	p<0.001
publication_count	Lifespan.Inequality.in.wome	NURSES.AND.MIDWIVES..PER.1.000.PEOPLE.	-12054.0033454128	-28557.1981118347	4449.19142100909	0.152268067485072	97.9348201401122	-16174.3837762393	3608.72339741334	-4.48202369509194	7.39385316526867e-06	-23247.3516653364	-9101.41588714209	17.1758085317399	193031875.188962	913807.174372585	99.5266029646772	82.4620002291657	1.53850520195206	0.463359253179571	20.0885364033656	7.39385316526865e-06	4	ns	p<0.001	6.09992886134665e-05	p<0.001
HEALTHCARE.ACCESS.AND.QUALITY	publication_count	Multidimensional.Poverty.Index	0.0579548269860356	-0.018071232596554	0.133980886568625	0.135153478318912	99.9663206670746	0.373877262057329	0.0834273853130985	4.48146925202303	7.41309145547454e-06	0.21036259151931	0.537391932595348	99.0583900932449	0.0057249670852466	0.000161786706732823	97.1740150760036	0.908236461811341	11.2775982886976	0.00355713745106517	20.0835666568279	7.41309145547455e-06	4	ns	p<0.001	0.000252045109486134	p<0.001
publication_count	Political.corruption.index	Human.Development.Index	2929.99167007143	-3797.27467380952	9657.25801395239	0.393303293046644	89.4526906828826	43417.214440326	9750.25541621707	4.4529309835425	8.47059879548953e-06	24307.064984474	62527.363896178	1.86713248746681e-11	25993621.6852352	3.06356567863112e-06	99.9999999999882	99.9999999999791	4.98778199354818	0.0825879909719276	19.8285943441927	8.47059879548951e-06	4	ns	p<0.001	2.45647365069196e-05	p<0.001
publication_count	State.capacity.index	CURRENT.HEALTH.EXPENDITURE....OF.GDP.	-1874.10206848749	-5356.41009423109	1608.20595725611	0.291512331455214	98.1762150724309	-1285.26354326566	288.885434081638	-4.44904239409472	8.6253991555771e-06	-1851.46858972389	-719.058496807433	1.33096453868197e-09	10543310.6713637	2.64432008918773e-06	99.9999999999749	99.9999999986443	4.11107445703234	0.128024038934956	19.793978224452	8.62539915557711e-06	4	ns	p<0.001	0.000284638172134044	p<0.001
publication_count	Income.inequality..Atkinson.index	Gini.Coefficient	-18193.1726571734	-40149.7088962821	3763.36358193529	0.104370478849176	84.5105638422645	-667229.600987345	150096.029225113	-4.44535144888237	8.77482977710522e-06	-961412.412491037	-373046.789483653	0	343578816.035743	0	100	100	0.521029233160791	0.770654891954542	19.7611495040806	8.77482977710523e-06	4	ns	p<0.001	0.00010680817511201	p<0.001
Child.mortality.rate	publication_count	higher.education.institutions.offering.disciplines.related.to.research.for.health.in.2023.by.income	-0.000168163348996374	-0.000464423648524734	0.000128096950531986	0.265916667746969	99.9984902809279	-1.02790391718854e-06	2.31850284798804e-07	-4.43348136527215	9.27235252002123e-06	-1.48232212519955e-06	-5.73485709177527e-07	99.939427403718	8.71110838070194e-08	1.46044843606885e-09	98.3234642800401	0.0590637689069516	433.419759031541	7.65764364792247e-95	19.6557570162154	9.27235252002123e-06	4	ns	p<0.001	0.000315259985680722	p<0.001
Tuberculosis.case.detection.rate.....all.forms.	publication_count	higher.education.institutions.offering.disciplines.related.to.research.for.health.in.2023.by.income	0.0827378416784666	-0.0511836971999156	0.216659380556849	0.225940606366904	99.9635279276162	0.000458289245620184	0.000104243422167616	4.39633730446115	1.10092809910771e-05	0.000253975892546452	0.000662602598693917	99.4971026275043	0.0179425215656616	0.000864905547308902	95.1795763814816	0.466595477152003	96.2860157932791	1.23525701314153e-21	19.3277816945968	1.1009280991077e-05	4	ns	p<0.001	0.00018715777684831	p<0.001
publication_count	Population.ages.65.	CURRENT.HEALTH.EXPENDITURE....OF.GDP.	4.36168480916235e-05	1.05439448691576e-05	7.66897513140894e-05	0.00974302769217021	99.5293250075908	9.28946409115447e-06	2.11473408461265e-06	4.39273389441584	1.11934102816561e-05	5.14466144843439e-06	1.34342667338746e-05	95.4003289336197	1.12534534731901e-09	1.36290556200595e-10	87.8890016717722	4.14852213019249	51.6778766330923	6.00194029458696e-12	19.2961110671498	1.11934102816561e-05	4	p<0.01	p<0.001	4.61728174118314e-05	p<0.001
publication_count	Income.inequality..Atkinson.index	Elderly.Literacy.Rate	-18193.1726571734	-40149.7088962821	3763.36358193529	0.104370478849176	84.5105638422645	-70664.2056639371	16094.5564498544	-4.39056558558197	1.13056207840237e-05	-102208.956652799	-39119.4546750756	0	343578816.035743	0	100	100	1.0051125755322	0.604982172839699	19.2770661612967	1.13056207840236e-05	4	ns	p<0.001	0.00010680817511201	p<0.001
publication_count	Human.Development.Index	NURSES.AND.MIDWIVES..PER.1.000.PEOPLE.	11224.4537840979	264.087013855666	22184.8205543401	0.0447295662696783	99.8723524260115	2672.48502695006	609.72050006383	4.38313133094637	1.16985540713453e-05	1477.4548061892	3867.51524771092	99.2703388394712	124064683.349384	16156947.8624671	86.97699665507	0.602783024447487	158.318035734615	4.18480617011525e-35	19.2118402643237	1.16985540713452e-05	4	p<0.05	p<0.001	7.72104568708787e-05	p<0.001
Incidence.of.malaria..per.1.000.population.at.risk.	publication_count	higher.education.institutions.offering.disciplines.related.to.research.for.health.in.2023.by.income	-0.487755530328778	-1.45485102886864	0.479339968211083	0.322903090523704	99.9999371792339	-0.00348048537879098	0.000795520375749898	-4.37510525800184	1.21373896619756e-05	-0.00503967666422855	-0.00192129409335341	99.9616608118541	0.920614340927576	0.0013488011670586	99.8534890119461	0.0382763914252878	123.871859035913	1.26347769315057e-27	19.1415460185954	1.21373896619756e-05	4	ns	p<0.001	0.00041267124850717	p<0.001
publication_count	Income.inequality..Atkinson.index	Multidimensional.Poverty.Index	-18193.1726571734	-40149.7088962821	3763.36358193529	0.104370478849176	84.5105638422645	100020.227804812	22960.388690059	4.35620795252988	1.32335058151385e-05	55018.6929012558	145021.762708369	0	343578816.035743	0	100	100	1.30563101114736	0.520578021173432	18.9765477256846	1.32335058151386e-05	4	ns	p<0.001	0.00010680817511201	p<0.001
publication_count	OUT.OF.POCKED.EXPENDITURE.ON.HEALTH	CHARGES.FOR.THE.USE.OF.INTELLECTUAL.PROPERTY..PAYMENTS..BOP..CURRENT.US..	-14395.034226608	-32698.055573932	3907.98712071585	0.123199909935514	99.9491172680235	-8.4029072254854e-07	1.93179043836697e-07	-4.34980267972997	1.36260086551753e-05	-1.21891469103635e-06	-4.61666754060729e-07	99.6779714830107	342762334.216498	36816882.483056	89.2587723889751	0.271283821632648	189.567858032706	6.85271476209984e-42	18.920783352586	1.36260086551753e-05	4	ns	p<0.001	4.99620317356427e-05	p<0.001
publication_count	Share.of.population.with.no.formal.education	PHYSICIANS..PER.1.000.PEOPLE.	-22787.8168715668	-56190.2838155807	10614.650072447	0.181181576682073	99.9946070061036	-36167.7424265783	8326.44856084748	-4.3437177522054	1.40091482653324e-05	-52487.2817249647	-19848.2031281919	99.9230951915965	1131124025.04313	92814152.3353356	91.7945202930513	0.071515671342895	39.0866551438672	3.25417330034135e-09	18.8678839108244	1.40091482653324e-05	4	ns	p<0.001	4.9810304943404e-05	p<0.001
publication_count	Income.inequality..Atkinson.index	Lifespan.Inequality.in.wome	-18193.1726571734	-40149.7088962821	3763.36358193529	0.104370478849176	84.5105638422645	360268.36238953	83450.3702865583	4.31715714564732	1.58051637558467e-05	196708.642131344	523828.082647716	2.60246764162607e-13	343578816.035743	2.78334026118837e-07	99.9999999999999	99.9999999999997	1.64433291665881	0.43947851052572	18.6378458202137	1.58051637558467e-05	4	ns	p<0.001	0.00010680817511201	p<0.001
publication_count	Income.inequality..Atkinson.index	LGBT..legal.equality.index	-18193.1726571734	-40149.7088962821	3763.36358193529	0.104370478849176	84.5105638422645	-661.118620752091	153.32288591335	-4.31193697414305	1.6183056835153e-05	-961.625955148	-360.611286356181	1.47613999453067e-12	343578816.035743	1.99107499046323e-06	99.9999999999994	99.9999999999983	1.6893782678458	0.429690913779447	18.5928004689819	1.6183056835153e-05	4	ns	p<0.001	0.00010680817511201	p<0.001
publication_count	Lifespan.Inequality.in.man	Percentage.of.territory.effectively.controlled.by.government	-21645.8029189826	-39509.5346568041	-3782.07118116113	0.0175525933837046	99.1011918058519	-282304.689521834	65591.6196871368	-4.30397497223562	1.67760623591551e-05	-410861.90179627	-153747.477247397	89.2247054875102	326976706.81851	43970977.76057	86.5522598877429	9.9660621011406	22.8686361572254	1.08177951728704e-05	18.5242005616306	1.67760623591551e-05	4	p<0.05	p<0.001	7.90871511217312e-05	p<0.001
publication_count	State.capacity.index	Rigorous.and.impartial.public.administration.index	-1874.10206848749	-5356.41009423109	1608.20595725611	0.291512331455214	98.1762150724309	-3440.63947917256	801.235211164727	-4.29416909195868	1.75348798667985e-05	-5011.03163620077	-1870.24732214435	4.85865418618844e-10	10543310.6713637	7.48280100302807e-07	99.9999999999929	99.9999999995051	5.46516449044336	0.0650510947227779	18.4398881903333	1.75348798667985e-05	4	ns	p<0.001	0.000289325517802175	p<0.001
publication_count	Human.rights.index	Political.corruption.index	-6861.15979389806	-14682.9368950986	960.617307302459	0.0855680268035816	99.6865941113499	42762.8472698718	10031.5497290142	4.26283559619796	2.01849026768695e-05	23101.3710918814	62424.3234478622	85.750337173947	56745155.5757412	2135096.00092556	96.2373951057801	13.9800713041075	16.4531841559699	0.00026744621480749	18.1717673202124	2.01849026768695e-05	4	p<0.10	p<0.001	6.45916885659824e-05	p<0.001
publication_count	Income.inequality..Atkinson.index	Youth.Literacy.Rate	-18193.1726571734	-40149.7088962821	3763.36358193529	0.104370478849176	84.5105638422645	-97192.0475941769	22974.3015050782	-4.23046801108159	2.33205606975149e-05	-142220.851114095	-52163.2440742593	6.40341225925355e-12	343578816.035743	7.56950308032358e-06	99.9999999999978	99.9999999999924	2.38531914402511	0.303413240681643	17.8968595927846	2.33205606975148e-05	4	ns	p<0.001	0.00010681079597405	p<0.001
publication_count	Income.inequality..Atkinson.index	Human.Development.Index	-18193.1726571734	-40149.7088962821	3763.36358193529	0.104370478849176	84.5105638422645	-130876.316817064	31069.9762353606	-4.21230823691824	2.52774284760254e-05	-191772.351238886	-69980.2823952414	4.45385735019425e-12	343578816.035743	4.77479655688632e-06	99.9999999999986	99.9999999999947	2.53863805401142	0.281022925657749	17.7435406828093	2.52774284760253e-05	4	ns	p<0.001	0.00010681079597405	p<0.001
publication_count	Functioning.government.index	Percentage.of.territory.effectively.controlled.by.government	-633.775097058432	-1195.6704943159	-71.8796998009674	0.0270573326110776	98.7776193844614	-8607.29106549195	2043.52792463053	-4.21197624057335	2.53146176182509e-05	-12612.5321991697	-4602.04993181423	81.2387684109	319668.790792408	40550.8805576308	87.3147201961406	17.7558955994849	9.46336614487094	0.00881162794412371	17.7407438511544	2.53146176182508e-05	4	p<0.05	p<0.001	0.000104422797675285	p<0.001
publication_count	Income.inequality..Atkinson.index	Percentage.of.territory.effectively.controlled.by.government	-18193.1726571734	-40149.7088962821	3763.36358193529	0.104370478849176	84.5105638422645	-309202.490424893	73499.4664520071	-4.20686714272671	2.58935262967393e-05	-453258.797553736	-165146.183296049	1.29007840271443e-12	343578816.035743	1.9470590140687e-06	99.9999999999994	99.9999999999985	2.58444757997005	0.274659318815199	17.6977311565536	2.58935262967393e-05	4	ns	p<0.001	0.00010681079597405	p<0.001
publication_count	Functioning.government.index	Corruption.Perception.Index	-633.775097058432	-1195.6704943159	-71.8796998009674	0.0270573326110776	98.7776193844614	-29.3895776385255	7.07005724237685	-4.15690801799578	3.22583792469764e-05	-43.2466352022207	-15.5325200748303	90.6595866277925	319668.790792408	42393.9639985598	86.7381598643171	8.2184940346375	30.7927447334404	2.05797663530112e-07	17.2798842700776	3.22583792469763e-05	4	p<0.05	p<0.001	0.00011828072390558	p<0.001
publication_count	Income.inequality..Atkinson.index	Average.years.of.schooling	-18193.1726571734	-40149.7088962821	3763.36358193529	0.104370478849176	84.5105638422645	-7598.17230180131	1828.92003764504	-4.15445844837749	3.26058859829219e-05	-11182.7897061892	-4013.5548974134	9.88593129535341e-13	343578816.035743	1.19534105378067e-06	99.9999999999997	99.9999999999988	3.02265373753042	0.220617053788644	17.2595249992951	3.26058859829219e-05	4	ns	p<0.001	0.000119554915270714	p<0.001
publication_count	LGBT..legal.equality.index	CURRENT.HEALTH.EXPENDITURE....OF.GDP.	-59.3967494113697	-138.607600069748	19.814101247008	0.141645408913774	98.7094646747633	-43.9394313015686	10.5776269277076	-4.1539970734335	3.26717354256728e-05	-64.6711991217764	-23.2076634813607	53.8253912253641	5074.68233391562	341.23476067529	93.2757414509532	45.4708913651667	4.08222042676556	0.129884431368804	17.2556916860941	3.26717354256729e-05	4	ns	p<0.001	0.000149356504803076	p<0.001
publication_count	Population.in.year	PHYSICIANS..PER.1.000.PEOPLE.	8.60547607127435e-06	-3.17529367720559e-06	2.03862458197543e-05	0.152232245350556	99.9118132990255	1.29892337873766e-05	3.1403634158071e-06	4.13621994256936	3.53073794677455e-05	6.83423459402746e-06	1.91442329807257e-05	99.2475139573944	1.43583412122103e-10	2.05923933612323e-11	85.6582365212768	0.664885682379706	71.335608074161	3.23347513098753e-16	17.1083154133085	3.53073794677454e-05	4	ns	p<0.001	0.00011651435224356	p<0.001
publication_count	OUT.OF.POCKED.EXPENDITURE.ON.HEALTH	State.capacity.index	-14395.034226608	-32698.055573932	3907.98712071585	0.123199909935514	99.9491172680235	-20347.0308479289	4933.87537315804	-4.12394503489562	3.72437806782672e-05	-30017.2488835278	-10676.81281233	98.3548485451823	342762334.216498	42064289.1564586	87.7278554387806	1.59508034329704	99.5464248207829	2.41973888473568e-22	17.0069226508402	3.72437806782672e-05	4	ns	p<0.001	0.000122904476238282	p<0.001
publication_count	Functioning.government.index	Income.inequality..Atkinson.index	-633.775097058432	-1195.6704943159	-71.8796998009674	0.0270573326110776	98.7776193844614	7026.98926190733	1706.03627873217	4.11889790944504	3.80688748774966e-05	3683.21959927354	10370.7589245411	90.8537799593261	319668.790792408	43241.3686068965	86.4730715501792	8.02189754573271	31.4602968749155	1.47395197746938e-07	16.9653199884307	3.80688748774966e-05	4	p<0.05	p<0.001	0.000125627287095739	p<0.001
DEATH.RATE	publication_count	higher.education.institutions.offering.disciplines.related.to.research.for.health.in.2023.by.income	-81.8990287699618	-241.573275816064	77.7752182761404	0.314756556771195	99.9964979258554	-0.590245465785649	0.143849249933649	-4.10322240858332	4.07435233006057e-05	-0.872184814858701	-0.308306116712597	99.5961270299422	24889.64762869	144.492983371415	99.4194655323089	0.400384917689837	114.077691843884	1.69178029406477e-25	16.8364341343003	4.07435233006056e-05	4	ns	p<0.001	0.00138527979222059	p<0.01
publication_count	Human.Development.Index	Share.of.population.with.no.formal.education	11224.4537840979	264.087013855666	22184.8205543401	0.0447295662696783	99.8723524260115	-58630.6467350895	14360.0282253514	-4.08290609287119	4.44759986348814e-05	-86775.7848737569	-30485.5085964222	98.9324281644852	124064683.349384	18508461.0645738	85.0816037530589	0.941125585504438	23.9719282737744	6.23105974009239e-06	16.6701221632047	4.44759986348816e-05	4	p<0.05	p<0.001	0.000199021112232421	p<0.001
publication_count	Human.Development.Index	Corruption.Perception.Index	11224.4537840979	264.087013855666	22184.8205543401	0.0447295662696783	99.8723524260115	562.937819669375	138.183075684038	4.07385504254195	4.62412693702104e-05	292.103968055688	833.771671283063	98.9783154919561	124064683.349384	18650184.8028745	84.9673700046024	0.895179609109317	51.9307755390194	5.28902197232354e-12	16.5962949076445	4.62412693702105e-05	4	p<0.05	p<0.001	0.000199021112232421	p<0.001
Reported.cases.of.leprosy	publication_count	higher.education.institutions.offering.disciplines.related.to.research.for.health.in.2023.by.region	-0.0170292312694855	-0.0904627549391436	0.0564042924001726	0.649457786961618	91.4499116749555	0.045613571448322	0.0112302078277044	4.06168542453821	4.87196987418374e-05	0.0236027685671215	0.0676243743295225	29.4652224299506	0.00393882530399667	0.000276646983631005	92.9764088965739	67.7799334189844	5.92837320125047	0.0516024255598677	16.4972884879061	4.87196987418374e-05	4	ns	p<0.001	0.000165646975722247	p<0.001
publication_count	Human.Development.Index	Lifespan.Inequality.in.wome	11224.4537840979	264.087013855666	22184.8205543401	0.0447295662696783	99.8723524260115	-170178.080558572	42097.10198827	-4.04251296457391	5.28813877630899e-05	-252686.88430909	-87669.2768080529	98.4193497841748	124064683.349384	18890592.7529576	84.7735937069544	1.45485973499339	40.6068092396957	1.52175034803443e-09	16.3419110687481	5.28813877630898e-05	4	p<0.05	p<0.001	0.000199021112232421	p<0.001
publication_count	higher.education.institutions.offering.disciplines.related.to.research.for.health.in.2023.by.region	International.migrant.stock..total	956.934915892765	-2259.41929408497	4173.2891258705	0.559804671927877	97.7136419315894	0.000331705229939506	8.20626784943309e-05	4.04209606639175	5.29755193029208e-05	0.000170865335615728	0.000492545124263284	85.6945620963839	10006996.1042344	1184595.52777134	88.162326482069	12.3003089411203	11.4924587227865	0.00319480456705871	16.3385406099397	5.29755193029208e-05	4	ns	p<0.001	0.00174819213699639	p<0.01
publication_count	Income.inequality..Atkinson.index	State.capacity.index	-18193.1726571734	-40149.7088962821	3763.36358193529	0.104370478849176	84.5105638422645	-30502.4287408358	7576.42114856075	-4.02596795277545	5.6741416995619e-05	-45351.9413237224	-15652.9161579491	1.17829734257645e-14	343578816.035743	1.53026299400972e-08	100	100	4.07376078005331	0.130434983117683	16.208417956775	5.67414169956188e-05	4	ns	p<0.001	0.000187246676085543	p<0.001
publication_count	Human.rights.index	NURSES.AND.MIDWIVES..PER.1.000.PEOPLE.	-6861.15979389806	-14682.9368950986	960.617307302459	0.0855680268035816	99.6865941113499	-2721.34985350021	676.545776527493	-4.02241791748089	5.76037317428025e-05	-4047.35520938678	-1395.34449761364	88.3882810865968	56745155.5757412	2636257.64099367	95.354215502194	11.3338339276923	23.8991980016457	6.46182352350407e-06	16.1798459028713	5.76037317428024e-05	4	p<0.10	p<0.001	0.000167574492342698	p<0.001
publication_count	Lifespan.Inequality.in.wome	PHYSICIANS..PER.1.000.PEOPLE.	-12054.0033454128	-28557.1981118347	4449.19142100909	0.152268067485072	97.9348201401122	-40848.7851436392	10164.0505149129	-4.01894747411036	5.84587001385244e-05	-60769.9580899142	-20927.6121973642	33.6069217969351	193031875.188962	2119490.3175622	98.9019998300864	65.6843993292123	2.35705767099333	0.307731128862645	16.1519387996581	5.84587001385244e-05	4	ns	p<0.001	0.000385827420914261	p<0.001
publication_count	Human.Development.Index	Income.inequality..Atkinson.index	11224.4537840979	264.087013855666	22184.8205543401	0.0447295662696783	99.8723524260115	-134548.690514025	33592.8369709161	-4.00527917991904	6.19442772372891e-05	-200389.441115546	-68707.9399125036	98.9823984650922	124064683.349384	19275256.8896442	84.4635424286199	0.891091417495752	53.3598439811418	2.58855324080987e-12	16.0422613090929	6.19442772372891e-05	4	p<0.05	p<0.001	0.000199021112232421	p<0.001
NUMBER.OF.DEATHS	publication_count	Population.ages.65.	1169.54717540771	55.5134152711166	2283.5809355443	0.0396255734968412	99.8337702738665	5.50778378703462e-05	1.37634801402417e-05	4.0017377370502	6.28789732012766e-05	2.81019124935402e-05	8.20537632471522e-05	96.5823688431655	1267645.37038105	187959.464824547	85.1725514709175	3.25681522573137	89.9482969968981	2.93748379080689e-20	16.0139049161317	6.28789732012767e-05	4	p<0.05	p<0.001	0.000712628362947802	p<0.001
publication_count	CHARGES.FOR.THE.USE.OF.INTELLECTUAL.PROPERTY..PAYMENTS..BOP..CURRENT.US..	Population.ages.65.	2.62914479497947e-07	-5.44872286038483e-07	1.07070124503438e-06	0.523526098494526	99.5406468606924	3.33425842079051e-14	8.33778848368643e-15	3.99897218226903	6.36181560693859e-05	1.70008190691669e-14	4.96843493466433e-14	73.7017675191607	5.2582542766457e-13	1.6275250253556e-14	96.9048187103005	25.95811877503	6.86178335704423	0.0323580749048728	15.9917785145615	6.36181560693861e-05	4	ns	p<0.001	0.00209939915028974	p<0.01
publication_count	Lifespan.Inequality.in.man	State.capacity.index	-21645.8029189826	-39509.5346568041	-3782.07118116113	0.0175525933837046	99.1011918058519	-19777.0194374592	4945.85722537159	-3.99870407419077	6.3690252242084e-05	-29470.7214718648	-10083.3174030537	92.2500928922577	326976706.81851	50328330.121414	84.6079769378346	6.91323564202547	16.0277282650876	0.000330843821421503	15.9896342729499	6.3690252242084e-05	4	p<0.05	p<0.001	0.000234712610615069	p<0.001
publication_count	Lifespan.Inequality.in.man	PHYSICIANS..PER.1.000.PEOPLE.	-21645.8029189826	-39509.5346568041	-3782.07118116113	0.0175525933837046	99.1011918058519	-19829.3686472695	4960.43114297897	-3.99750910267874	6.40125301677462e-05	-29551.6350352992	-10107.1022592399	94.4995556042482	326976706.81851	50658264.954751	84.5070722475442	4.64337120245607	38.0847320184284	5.37038622005366e-09	15.9800790259994	6.40125301677463e-05	4	p<0.05	p<0.001	0.000234712610615069	p<0.001
publication_count	Human.Development.Index	Rigorous.and.impartial.public.administration.index	11224.4537840979	264.087013855666	22184.8205543401	0.0447295662696783	99.8723524260115	7151.85351781753	1790.51069461699	3.99430929919543	6.48831190126765e-05	3642.51704243443	10661.1899932006	99.4168985736501	124064683.349384	19424835.6734625	84.3429772687531	0.456035971215258	389.519708998211	2.61137892451135e-85	15.9545067776391	6.48831190126765e-05	4	p<0.05	p<0.001	0.000199021112232421	p<0.001
publication_count	Functioning.government.index	NURSES.AND.MIDWIVES..PER.1.000.PEOPLE.	-633.775097058432	-1195.6704943159	-71.8796998009674	0.0270573326110776	98.7776193844614	-138.465820648473	34.7093451376839	-3.98929510479704	6.62699342631524e-05	-206.494887045304	-70.4367542516423	91.5813058390018	319668.790792408	46219.082727058	85.5415717585416	7.28536847749917	33.4711771998931	5.3929478372725e-08	15.9144754331576	6.62699342631525e-05	4	p<0.05	p<0.001	0.000198809802789457	p<0.001
publication_count	Human.Development.Index	Political.corruption.index	11224.4537840979	264.087013855666	22184.8205543401	0.0447295662696783	99.8723524260115	-38495.8972020164	9650.40896283893	-3.98904309136054	6.63403707441403e-05	-57410.3512052633	-19581.4431987696	99.3723985135134	124064683.349384	19438008.5682795	84.3323595051307	0.500592907199713	144.971433815458	3.31019158401249e-32	15.9124647847312	6.63403707441403e-05	4	p<0.05	p<0.001	0.000199021112232421	p<0.001
Prevalence.of.severe.food.insecurity.in.the.population....	publication_count	Functioning.government.index	0.000455466785166396	-0.000435612574163708	0.0013465461444965	0.316431960959933	72.0711129427597	-0.00079067324202713	0.000198489541953341	-3.98345038356225	6.79218574795848e-05	-0.00117970559556353	-0.000401640888490731	0	4.2844225073664e-07	0	100	100	7.22244276374635	0.0270188264003561	15.8678769583023	6.79218574795849e-05	4	ns	p<0.001	0.000350630422535285	p<0.001
Prevalence.of.anemia.among.pregnant.women....	publication_count	higher.education.institutions.offering.disciplines.related.to.research.for.health.in.2023.by.income	-0.0263776104927022	-0.0762177087862244	0.02346248780082	0.299595761014552	99.9899420791217	-0.000187322676753887	4.70283857993204e-05	-3.98318321094903	6.79982933854538e-05	-0.00027949661917161	-9.5148734336164e-05	98.4089327445108	0.00241170153344756	1.0077603890925e-05	99.5821371860838	1.58116836727426	141.09041212191	2.30465691571018e-31	15.8657484919862	6.79982933854539e-05	4	ns	p<0.001	0.00231194197510543	p<0.01
publication_count	Human.Development.Index	CURRENT.HEALTH.EXPENDITURE....OF.GDP.	11224.4537840979	264.087013855666	22184.8205543401	0.0447295662696783	99.8723524260115	3069.17957940853	775.41068909853	3.958134215272	7.55375105581681e-05	1549.40255554803	4588.95660326903	99.3683389946098	124064683.349384	19791044.9082357	84.0478012163209	0.504657614603777	469.040944425232	1.40946087452121e-102	15.6668264661069	7.55375105581682e-05	4	p<0.05	p<0.001	0.000207728154034962	p<0.001
publication_count	Private.civil.liberties.index	Political.corruption.index	-7128.55455526563	-14524.6564336201	267.547323088876	0.0588832464456464	99.6915201043854	32018.4427577112	8122.30294098505	3.94203995964575	8.07915118803529e-05	16099.0215218568	47937.8639935657	86.4288287081931	53052239.5128491	3639898.91358766	93.1390287252509	13.3037307308638	16.2667345453015	0.000293577977471056	15.5396790434438	8.07915118803529e-05	4	p<0.10	p<0.001	0.000380874270293092	p<0.001
Incidence.of.HIV..all..per.1.000.uninfected.population.	publication_count	higher.education.institutions.offering.disciplines.related.to.research.for.health.in.2023.by.income	-0.00264407603977144	-0.00803770733588817	0.0027495552563453	0.336644080311537	99.9976654617962	-1.92974367893232e-05	4.92127312649204e-06	-3.92122857100572	8.80986462869007e-05	-2.89429548753325e-05	-9.65191870331402e-06	98.4600793970867	2.83295869306628e-05	2.83948000768683e-08	99.8997698055169	1.53762196108156	78.2816635049526	1.00311968454119e-17	15.3760335060716	8.80986462869009e-05	4	ns	p<0.001	0.00299535397375462	p<0.01
Prevalence.of.severe.food.insecurity.in.the.population....	publication_count	Gini.Coefficient	0.000455466785166396	-0.000435612574163708	0.0013465461444965	0.316431960959933	72.0711129427597	0.0128226010261645	0.00327477903985044	3.91556220133561	9.01937866930651e-05	0.00640415205073099	0.019241050001598	0	4.2844225073664e-07	0	100	100	7.75869236704494	0.020664331446319	15.3316273525282	9.0193786693065e-05	4	ns	p<0.001	0.000350630422535285	p<0.001
Prevalence.of.severe.food.insecurity.in.the.population....	publication_count	Private.civil.liberties.index	0.000455466785166396	-0.000435612574163708	0.0013465461444965	0.316431960959933	72.0711129427597	-0.00554653636180638	0.00142015470628869	-3.90558601625959	9.3997314569611e-05	-0.00832998843860728	-0.00276308428500548	0	4.2844225073664e-07	0	100	100	7.83671758960999	0.0198736847882988	15.2536021304025	9.3997314569611e-05	4	ns	p<0.001	0.000350630422535285	p<0.001
Prevalence.of.severe.food.insecurity.in.the.population....	publication_count	International.migrant.stock..total	0.000455466785166396	-0.000435612574163708	0.0013465461444965	0.316431960959933	72.0711129427597	-7.02818066783209e-11	1.80392019679452e-11	-3.89605963740571	9.77703241923184e-05	-1.05637992845337e-10	-3.49256205113042e-11	0	4.2844225073664e-07	0	100	100	7.91103902117688	0.0191487180034023	15.1792806982219	9.77703241923185e-05	4	ns	p<0.001	0.000350630422535285	p<0.001
Prevalence.of.severe.food.insecurity.in.the.population....	publication_count	Human.rights.index	0.000455466785166396	-0.000435612574163708	0.0013465461444965	0.316431960959933	72.0711129427597	-0.00447217066666782	0.0011483215230916	-3.89452829781289	9.83900058843886e-05	-0.00672283949459953	-0.00222150183873611	0	4.2844225073664e-07	0	100	100	7.92296905806602	0.0190348355404931	15.1673506624654	9.83900058843884e-05	4	ns	p<0.001	0.000350630422535285	p<0.001
publication_count	Average.years.of.schooling	Human.Development.Index	427.241023214641	88.6015793716655	765.880467057616	0.0134070883349482	99.7792938540372	1621.79698731872	417.300765028345	3.88639830844442	0.000101742518554376	803.902517142156	2439.69145749529	98.002697148545	117833.079897372	19284.6761058945	83.6339030409027	1.78052643676867	17.7615220612102	0.000139038312876921	15.1040918118797	0.000101742518554376	4	p<0.05	p<0.001	0.000559583852049066	p<0.001
Prevalence.of.severe.food.insecurity.in.the.population....	publication_count	Elderly.Literacy.Rate	0.000455466785166396	-0.000435612574163708	0.0013465461444965	0.316431960959933	72.0711129427597	0.00230129025973054	0.000593130337835091	3.87990651115602	0.000104496621427805	0.00113877615943568	0.00346380436002539	0	4.2844225073664e-07	0	100	100	8.03664518402215	0.0179831046575522	15.0536745353109	0.000104496621427805	4	ns	p<0.001	0.000350630422535285	p<0.001
HEALTHCARE.ACCESS.AND.QUALITY	publication_count	higher.education.institutions.offering.disciplines.related.to.research.for.health.in.2023.by.income	0.0579548269860356	-0.018071232596554	0.133980886568625	0.135153478318912	99.9663206670746	0.000264704149688859	6.82409793607755e-05	3.87896176415384	0.000104903240580151	0.000130954287871998	0.00039845401150572	99.6798602114128	0.0057249670852466	0.000400919222461935	92.9970038867976	0.286556966136428	158.327823423707	4.1643764100728e-35	15.0463443677674	0.00010490324058015	4	ns	p<0.001	0.00178335508986256	p<0.01
publication_count	Private.civil.liberties.index	NURSES.AND.MIDWIVES..PER.1.000.PEOPLE.	-7128.55455526563	-14524.6564336201	267.547323088876	0.0588832464456464	99.6915201043854	-2141.8911833077	554.124022608825	-3.8653642432314	0.000110923534340098	-3227.95431058946	-1055.82805602594	85.7929419726487	53052239.5128491	3922251.26141242	92.606813025372	13.9415851189587	15.6618584401229	0.000397256170327975	14.9410407328518	0.000110923534340098	4	p<0.10	p<0.001	0.000457559579152904	p<0.001
Prevalence.of.severe.food.insecurity.in.the.population....	publication_count	Youth.Literacy.Rate	0.000455466785166396	-0.000435612574163708	0.0013465461444965	0.316431960959933	72.0711129427597	0.0016653132015707	0.000430854233539534	3.86514294611867	0.000111024156999948	0.0008208544212466	0.00250977198189479	0	4.2844225073664e-07	0	100	100	8.15098972542898	0.0169838079437498	14.9393299939309	0.000111024156999948	4	ns	p<0.001	0.000350630422535285	p<0.001
Prevalence.of.severe.food.insecurity.in.the.population....	publication_count	CHARGES.FOR.THE.USE.OF.INTELLECTUAL.PROPERTY..PAYMENTS..BOP..CURRENT.US..	0.000455466785166396	-0.000435612574163708	0.0013465461444965	0.316431960959933	72.0711129427597	-2.93190491497216e-14	7.61528929376261e-15	-3.8500243416538	0.000118106086548409	-4.42447418973498e-14	-1.43933564020934e-14	0	4.2844225073664e-07	0	100	100	8.2676322879954	0.0160216211994004	14.8226874313268	0.000118106086548409	4	ns	p<0.001	0.000350630422535285	p<0.001
Prevalence.of.severe.food.insecurity.in.the.population....	publication_count	Income.inequality..Atkinson.index	0.000455466785166396	-0.000435612574163708	0.0013465461444965	0.316431960959933	72.0711129427597	0.00913704603402913	0.00237902712735067	3.84066492096049	0.000122701505725804	0.00447423854617803	0.0137998535218802	0	4.2844225073664e-07	0	100	100	8.3396126841553	0.0154552528662755	14.7507070350965	0.000122701505725804	4	ns	p<0.001	0.000350630422535285	p<0.001
Prevalence.of.severe.food.insecurity.in.the.population....	publication_count	Corruption.Perception.Index	0.000455466785166396	-0.000435612574163708	0.0013465461444965	0.316431960959933	72.0711129427597	-3.82492793150196e-05	9.96815310821178e-06	-3.8371480553915	0.000124471435062178	-5.77865003994957e-05	-1.87120582305435e-05	0	4.2844225073664e-07	0	100	100	8.36661452047579	0.0152479949961012	14.7237051989948	0.000124471435062178	4	ns	p<0.001	0.000350630422535285	p<0.001
Prevalence.of.severe.food.insecurity.in.the.population....	publication_count	State.capacity.index	0.000455466785166396	-0.000435612574163708	0.0013465461444965	0.316431960959933	72.0711129427597	-0.00108621296447961	0.000284639240383797	-3.81610407270268	0.000135575339467237	-0.00164409562421869	-0.000528330304740525	0	4.2844225073664e-07	0	100	100	8.5276694255567	0.0140682511384386	14.562650293698	0.000135575339467237	4	ns	p<0.001	0.000350630422535285	p<0.001
publication_count	OUT.OF.POCKED.EXPENDITURE.ON.HEALTH	Average.years.of.schooling	-14395.034226608	-32698.055573932	3907.98712071585	0.123199909935514	99.9491172680235	-5122.43509171403	1342.56358680897	-3.81541339422824	0.000135955134321836	-7753.81136881451	-2491.05881461354	98.8995038868853	342762334.216498	50420865.7769834	85.2898464201915	1.05014772499044	80.2872690102076	3.6799426535649e-18	14.5573793688562	0.000135955134321836	4	ns	p<0.001	0.000407865402965507	p<0.001
Prevalence.of.severe.food.insecurity.in.the.population....	publication_count	Lifespan.Inequality.in.man	0.000455466785166396	-0.000435612574163708	0.0013465461444965	0.316431960959933	72.0711129427597	0.0976064304020152	0.0256309300707837	3.80815015812771	0.000140010249067829	0.0473707305730146	0.147842130231016	0	4.2844225073664e-07	0	100	100	8.5883120880831	0.0136480852209884	14.5020076268481	0.000140010249067829	4	ns	p<0.001	0.000350630422535285	p<0.001
Prevalence.of.severe.food.insecurity.in.the.population....	publication_count	Political.corruption.index	0.000455466785166396	-0.000435612574163708	0.0013465461444965	0.316431960959933	72.0711129427597	0.00259929882123911	0.000683652987792884	3.80207337297059	0.000143490215647683	0.00125936358724186	0.00393923405523636	0	4.2844225073664e-07	0	100	100	8.63455778587483	0.0133361232331607	14.4557619334519	0.000143490215647683	4	ns	p<0.001	0.000350630422535285	p<0.001
Share.of.people.practicing.open.defecation	publication_count	LGBT..legal.equality.index	-0.000859398969344939	-0.00220057054587137	0.000481772607181497	0.209148539369138	99.9996282015128	4.38677168366758e-05	1.15634298447703e-05	3.79365961704827	0.000148443131877566	2.12038108031704e-05	6.65316228701812e-05	99.9466847132392	1.83251829208856e-06	2.47001035022376e-07	86.5212240396867	0.0529436851174898	388.454131050887	4.44894673344875e-85	14.3918532900228	0.000148443131877566	4	ns	p<0.001	0.00168235549461241	p<0.01
publication_count	Percentage.of.territory.effectively.controlled.by.government	International.migrant.stock..total	-20071.0473180606	-87584.2020397666	47442.1074036455	0.560109089584211	99.7783794634361	-0.00775650507856159	0.00204515659014708	-3.79262160947967	0.000149065209591278	-0.0117649383379946	-0.00374807181912857	92.4291360865745	4513863424.73928	393960547.33142	91.2722094077498	7.36556698593678	25.6036145876005	2.75578755093956e-06	14.3839786726922	0.000149065209591278	4	ns	p<0.001	0.00464557869416021	p<0.01
Share.of.deaths.attributed.to.unsafe.sanitation	publication_count	Lifespan.Inequality.in.wome	-6.18562783874037e-05	-0.000147753645870133	2.40410890953258e-05	0.158124873036972	99.9987245946222	-0.00128097054308398	0.000337804118622592	-3.79205128790963	0.0001494080470993	-0.00194305444941355	-0.000618886636754401	99.9175667745971	7.43740590454102e-09	8.89185530268524e-10	88.0444130429184	0.0811588551295149	396.037560456263	1.0035440346487e-86	14.3796529701371	0.0001494080470993	4	ns	p<0.001	0.00169329120045873	p<0.01
publication_count	Lifespan.Inequality.in.man	RESEARCH.AND.DEVELOPMENT.EXPENDITURE....OF.GDP.	-21645.8029189826	-39509.5346568041	-3782.07118116113	0.0175525933837046	99.1011918058519	-19758.6704415395	5225.76561651105	-3.78100969150071	0.000156193592933547	-30000.9828415489	-9516.35804153006	94.1328842963136	326976706.81851	56040639.9903615	82.8609687412788	5.01336807257735	20.4665804967082	3.59532797042747e-05	14.2960342872223	0.000156193592933548	4	p<0.05	p<0.001	0.000515438856680707	p<0.001
Prevalence.of.severe.food.insecurity.in.the.population....	publication_count	NURSES.AND.MIDWIVES..PER.1.000.PEOPLE.	0.000455466785166396	-0.000435612574163708	0.0013465461444965	0.316431960959933	72.0711129427597	-0.00018335927962993	4.85094126944159e-05	-3.7798701209804	0.000156910186220582	-0.000278435981422176	-8.8282577837685e-05	0	4.2844225073664e-07	0	100	100	8.80290158782763	0.0122595409275039	14.2874181314804	0.000156910186220582	4	ns	p<0.001	0.000350630422535285	p<0.001
Prevalence.of.severe.food.insecurity.in.the.population....	publication_count	RESEARCH.AND.DEVELOPMENT.EXPENDITURE....OF.GDP.	0.000455466785166396	-0.000435612574163708	0.0013465461444965	0.316431960959933	72.0711129427597	-0.000997621490607934	0.000264966238168431	-3.76508908268447	0.00016648971462095	-0.00151694577453712	-0.000478297206678747	0	4.2844225073664e-07	0	100	100	8.91442391909494	0.0115946446039382	14.1758958005498	0.000166489714620949	4	ns	p<0.001	0.000350630422535285	p<0.001
publication_count	Share.of.population.with.no.formal.education	International.migrant.stock..total	-22787.8168715668	-56190.2838155807	10614.650072447	0.181181576682073	99.9946070061036	-0.00370400702849763	0.00098543378697191	-3.7587578967426	0.000170758969421616	-0.00563542176011149	-0.00177259229688377	98.958005901486	1131124025.04313	147839918.89485	86.9298224048232	1.03665701146693	146.405082960417	1.61636773920672e-32	14.1282609263248	0.000170758969421616	4	ns	p<0.001	0.00054642870214917	p<0.001
Prevalence.of.severe.food.insecurity.in.the.population....	publication_count	Percentage.of.territory.effectively.controlled.by.government	0.000455466785166396	-0.000435612574163708	0.0013465461444965	0.316431960959933	72.0711129427597	-0.0265496623809386	0.00709294604064574	-3.74310790309094	0.000181758130431525	-0.0404515811648902	-0.012647743596987	0	4.2844225073664e-07	0	100	100	9.07946291624085	0.0106762731950697	14.0108567741818	0.000181758130431525	4	ns	p<0.001	0.000350630422535285	p<0.001
publication_count	Functioning.government.index	Political.corruption.index	-633.775097058432	-1195.6704943159	-71.8796998009674	0.0270573326110776	98.7776193844614	1994.59337568156	532.880507578779	3.74304060162434	0.000181806838443218	950.16677276373	3039.01997859939	92.8793869503351	319668.790792408	52838.0709151725	83.4709948430701	5.971223512858	41.445993062715	1.00026934185491e-09	14.0103529454083	0.000181806838443218	4	p<0.05	p<0.001	0.00049996880571885	p<0.001
publication_count	Population.ages.65.	Youth.Literacy.Rate	4.36168480916235e-05	1.05439448691576e-05	7.66897513140894e-05	0.00974302769217021	99.5293250075908	-8.91813171685156e-05	2.38430038979887e-05	-3.74035576851282	0.000183759969484427	-0.000135912746091822	-4.24498882452096e-05	97.8665277058171	1.12534534731901e-09	1.90077869544884e-10	83.1093743802541	1.67066068382043	43.1425107890906	4.2827508940957e-10	13.9902612750471	0.000183759969484427	4	p<0.01	p<0.001	0.000673786554776232	p<0.001
publication_count	Lifespan.Inequality.in.man	Multidimensional.Poverty.Index	-21645.8029189826	-39509.5346568041	-3782.07118116113	0.0175525933837046	99.1011918058519	96848.1195216291	25908.2452986727	3.73811959880551	0.000185401750854861	46068.8918336014	147627.347209657	91.4601162007212	326976706.81851	57654114.2849967	82.367516375716	7.71037710636236	25.8438092699241	2.44392639196592e-06	13.9735381349739	0.000185401750854861	4	p<0.05	p<0.001	0.000556205252564584	p<0.001
Prevalence.of.severe.food.insecurity.in.the.population....	publication_count	Rigorous.and.impartial.public.administration.index	0.000455466785166396	-0.000435612574163708	0.0013465461444965	0.316431960959933	72.0711129427597	-0.000503058955215868	0.000134795336281855	-3.7320204770585	0.000189950056101346	-0.000767252959612268	-0.000238864950819468	0	4.2844225073664e-07	0	100	100	9.16234287822317	0.0102428903432916	13.927976841184	0.000189950056101346	4	ns	p<0.001	0.000350630422535285	p<0.001
Prevalence.of.severe.food.insecurity.in.the.population....	publication_count	GDP.per.capita	0.000455466785166396	-0.000435612574163708	0.0013465461444965	0.316431960959933	72.0711129427597	-3.07253903740478e-05	8.2472669520835e-06	-3.72552392841918	0.000194909961190924	-4.68897365710189e-05	-1.45610441770767e-05	0	4.2844225073664e-07	0	100	100	9.21079117821237	0.00999774622283279	13.8795285412239	0.000194909961190924	4	ns	p<0.001	0.000350630422535285	p<0.001
Prevalence.of.severe.food.insecurity.in.the.population....	publication_count	Average.years.of.schooling	0.000455466785166396	-0.000435612574163708	0.0013465461444965	0.316431960959933	72.0711129427597	-0.000318455144968394	8.55098257355417e-05	-3.72419359095981	0.000195940530240307	-0.000486051323734352	-0.000150858966202436	0	4.2844225073664e-07	0	100	100	9.22070181721923	0.009948326741769	13.8696179029461	0.000195940530240306	4	ns	p<0.001	0.000350630422535285	p<0.001
publication_count	Multidimensional.Poverty.Index	higher.education.institutions.offering.disciplines.related.to.research.for.health.in.2023.by.region	-13718.243987218	-31868.5172914039	4432.02931696788	0.138508095704228	97.2905837186367	-10147.0215255335	2730.08394277304	-3.71674341823601	0.000201807204427742	-15497.8877281398	-4796.15532292723	0	240398357.250025	0	100	100	0.751741264996273	0.686691162816619	13.8141816370007	0.000201807204427742	4	ns	p<0.001	0.00498734660213793	p<0.01
Prevalence.of.severe.food.insecurity.in.the.population....	publication_count	CURRENT.HEALTH.EXPENDITURE....OF.GDP.	0.000455466785166396	-0.000435612574163708	0.0013465461444965	0.316431960959933	72.0711129427597	-0.000224232422182512	6.09277291735744e-05	-3.68030164957741	0.000232958209070368	-0.000343648577022528	-0.000104816267342496	0	4.2844225073664e-07	0	100	100	9.5456994875518	0.0084562476514399	13.5446202318822	0.000232958209070368	4	ns	p<0.001	0.000396028955419626	p<0.001
publication_count	Functioning.government.index	Lifespan.Inequality.in.wome	-633.775097058432	-1195.6704943159	-71.8796998009674	0.0270573326110776	98.7776193844614	8515.99468284165	2323.21043170691	3.66561486063266	0.000246745033567743	3962.58590818836	13069.4034574949	84.4744822368517	319668.790792408	54804.2954568615	82.8559130464346	14.4801395667769	14.3684860520202	0.000758442912254518	13.436732306491	0.000246745033567743	4	p<0.05	p<0.001	0.000626352777518116	p<0.001
Prevalence.of.severe.food.insecurity.in.the.population....	publication_count	Sex.ratio	0.000455466785166396	-0.000435612574163708	0.0013465461444965	0.316431960959933	72.0711129427597	0.000778031528053578	0.000212703943540802	3.65781430800944	0.000254375226393036	0.000361139459343965	0.00119492359676319	0	4.2844225073664e-07	0	100	100	9.7107143966887	0.00778655151319799	13.3796055118786	0.000254375226393036	4	ns	p<0.001	0.000411845604636344	p<0.001
publication_count	Rigorous.and.impartial.public.administration.index	Share.of.population.with.no.formal.education	-1057.01897867949	-1953.1510497546	-160.886907604391	0.0207861846447237	98.1977075713827	4635.22023042887	1267.5137694708	3.65693875843582	0.000255245331956935	2150.93889235749	7119.50156850025	87.5776263082878	805267.718500972	128582.081169814	84.0323810062605	10.8149991743696	9.64758476435643	0.00803625273497875	13.3732010829501	0.000255245331956934	4	p<0.05	p<0.001	0.00375664593811324	p<0.01
Share.of.deaths.attributed.to.unsafe.sanitation	publication_count	Percentage.of.territory.effectively.controlled.by.government	-6.18562783874037e-05	-0.000147753645870133	2.40410890953258e-05	0.158124873036972	99.9987245946222	0.00137207564444575	0.000377945513746849	3.63035303910176	0.000283033821968446	0.000631316049383436	0.00211283523950806	99.5621826690158	7.43740590454102e-09	1.02326371573682e-09	86.2416583299286	0.436547493356556	509.048246417737	2.89452816053485e-111	13.1794631885154	0.000283033821968447	4	ns	p<0.001	0.00240578748673179	p<0.01
publication_count	Percentage.of.territory.effectively.controlled.by.government	CHARGES.FOR.THE.USE.OF.INTELLECTUAL.PROPERTY..PAYMENTS..BOP..CURRENT.US..	-20071.0473180606	-87584.2020397666	47442.1074036455	0.560109089584211	99.7783794634361	-3.19522507140063e-06	8.81742501107466e-07	-3.6237621157962	0.000290348668385013	-4.92340861720953e-06	-1.46704152559173e-06	98.5483818410459	4513863424.73928	463403512.670893	89.7337719583827	1.23272960435371	13.8691940088288	0.000973515312046482	13.1316518718798	0.000290348668385014	4	ns	p<0.001	0.00464557869416021	p<0.01
publication_count	Multidimensional.Poverty.Index	PHYSICIANS..PER.1.000.PEOPLE.	-13718.243987218	-31868.5172914039	4432.02931696788	0.138508095704228	97.2905837186367	-33104.3662910432	9161.67660144351	-3.61335241693942	0.000302263430432602	-51060.9224678758	-15147.8101142106	0	240398357.250025	0	100	100	1.50960720992076	0.470102931548825	13.0563156890019	0.000302263430432601	4	ns	p<0.001	0.00498734660213793	p<0.01
Share.of.the.population.with.access.to.basic.handwashing.facilities	publication_count	Population.in.year	0.00072313429472714	0.000490463251881992	0.000955805337572288	1.11853031766746e-09	82.797804623837	6.50776970382005e-13	1.80411553857848e-13	3.60718011937735	0.00030954279017095	2.97176822425715e-13	1.0043771183383e-12	0	4.02249452172344e-08	0	100	100	0.739038969698155	0.691066318704749	13.0117484136312	0.00030954279017095	4	p<0.001	p<0.001	0.0055231821019493	p<0.01
Prevalence.of.severe.food.insecurity.in.the.population....	publication_count	PHYSICIANS..PER.1.000.PEOPLE.	0.000455466785166396	-0.000435612574163708	0.0013465461444965	0.316431960959933	72.0711129427597	-0.00105061657064976	0.000291833207352517	-3.60005833531026	0.000318145796833005	-0.0016225991465535	-0.000478633994746014	0	4.2844225073664e-07	0	100	100	10.1298997015185	0.00631422754858197	12.9604200176369	0.000318145796833005	4	ns	p<0.001	0.000491679867832825	p<0.001
drugs.pipeline.for.neglected.tropical.diseases.by.country	publication_count	higher.education.institutions.offering.disciplines.related.to.research.for.health.in.2023.by.income	0.00567268432643706	-0.00899814339071165	0.0203435120435858	0.448542002323943	99.6580793063284	5.47272436245174e-05	1.52099969021426e-05	3.5981101098586	0.000320537919530222	2.4916197491352e-05	8.45382897576828e-05	91.6812454308279	0.000203907766816015	5.1694779771986e-06	97.4647959428328	8.00420189815354	23.3717341736603	8.4118672032747e-06	12.9463963626666	0.000320537919530222	4	ns	p<0.001	0.0108982892640276	p<0.05
Share.of.the.population.with.access.to.basic.handwashing.facilities	publication_count	Number.of.people.living.in.extreme.poverty	0.00072313429472714	0.000490463251881992	0.000955805337572288	1.11853031766746e-09	82.797804623837	1.98291644932522e-12	5.51637916068595e-13	3.59459781781687	0.000324893064820547	9.01726001324042e-13	3.06410689732639e-12	0	4.02249452172344e-08	0	100	100	0.829653911475571	0.660454558688957	12.9211334718538	0.000324893064820548	4	p<0.001	p<0.001	0.0055231821019493	p<0.01
Incidence.of.tuberculosis..per.100.000.people.	publication_count	Multidimensional.Poverty.Index	-0.34854455711271	-0.96218467884302	0.2650955646176	0.265601134541444	99.9953285446857	-3.39073335819878	0.946368962022496	-3.58288732436069	0.000339817211704789	-5.24558243984943	-1.53588427654814	99.9699110567057	0.379250104766687	0.0486664098065028	87.1677267336704	0.0254186754020846	23.8939135620061	6.47891965761581e-06	12.8370815790645	0.000339817211704788	4	ns	p<0.001	0.00577689259898141	p<0.01
Number.of.people.requiring.treatment.against.neglected.tropical.diseases	publication_count	Population.ages.65.	-1495.96126811936	-163059.171211938	160067.248675699	0.985520879235467	99.9957691745582	-0.00810509152962919	0.00226620013365043	-3.57651180461868	0.000348209599374022	-0.0125467621733439	-0.00366342088591449	94.5190034189352	26307072316.9673	4122427701.07719	84.3295838799275	5.47699747782571	43.748863054082	3.16267884078148e-10	12.7914366885768	0.000348209599374022	4	ns	p<0.001	0.00800882078560251	p<0.01
publication_count	Rigorous.and.impartial.public.administration.index	Lifespan.Inequality.in.wome	-1057.01897867949	-1953.1510497546	-160.886907604391	0.0207861846447237	98.1977075713827	13275.1702451988	3716.247700952	3.57219736504594	0.000353998458024995	5991.45859370308	20558.8818966945	86.2730844934547	805267.718500972	134432.227426063	83.3058963699287	12.1434841737621	7.53869300468196	0.0230671326799895	12.7605940148412	0.000353998458024996	4	p<0.05	p<0.001	0.00375664593811324	p<0.01
NUMBER.OF.DEATHS	publication_count	Population.in.year	1169.54717540771	55.5134152711166	2283.5809355443	0.0396255734968412	99.8337702738665	3.10232380344336e-06	8.69937419997147e-07	3.56614594582393	0.000362269673824901	1.39727779144525e-06	4.80736981544146e-06	98.9508288781816	1267645.37038105	233297.585737104	81.5959896049653	0.884411550583337	29.7118655541748	3.53305478133469e-07	12.7173969069165	0.000362269673824901	4	p<0.05	p<0.001	0.00307929222751166	p<0.01
Prevalence.of.severe.food.insecurity.in.the.population....	publication_count	Human.Development.Index	0.000455466785166396	-0.000435612574163708	0.0013465461444965	0.316431960959933	72.0711129427597	-0.0061768540622892	0.00174028952050059	-3.54932555159698	0.000386219273507859	-0.00958775884514283	-0.00276594927943556	0	4.2844225073664e-07	0	100	100	10.4926078477153	0.00526694951406242	12.5977118712192	0.000386219273507859	4	ns	p<0.001	0.000570932839098574	p<0.001
publication_count	Elderly.Literacy.Rate	Political.corruption.index	3205.14204300847	-292.737785134401	6703.02187115134	0.0725049388840773	95.6320067771511	-35290.2391418762	9987.84771152762	-3.53331770378772	0.000410378993920952	-54866.0609395411	-15714.4173442113	69.3213594051398	9660147.41464106	1205168.1060565	87.5243300715067	27.5123865520488	7.26686315349122	0.0264253480322318	12.4843339958997	0.000410378993920952	4	p<0.10	p<0.001	0.00115652261923177	p<0.01
publication_count	Rigorous.and.impartial.public.administration.index	Multidimensional.Poverty.Index	-1057.01897867949	-1953.1510497546	-160.886907604391	0.0207861846447237	98.1977075713827	4664.87236302574	1330.64092288506	3.50573342725061	0.000455351022801605	2056.8640778159	7272.88064823559	83.8651113492232	805267.718500972	142313.552337338	82.3271752899447	14.5956525632136	10.4880654922382	0.00527892528695556	12.2901668629423	0.000455351022801605	4	p<0.05	p<0.001	0.00375664593811324	p<0.01
publication_count	Human.Development.Index	Human.rights.index	11224.4537840979	264.087013855666	22184.8205543401	0.0447295662696783	99.8723524260115	53001.1222239261	15120.3209633194	3.50529081707342	0.000456108766970513	23365.8377011342	82636.406746718	97.8912050793615	124064683.349384	24868058.8783622	79.955569782635	1.98367946536328	123.80782225126	1.30458682990712e-27	12.2870637122592	0.000456108766970512	4	p<0.05	p<0.001	0.00115781456230976	p<0.01
publication_count	Income.inequality..Atkinson.index	Share.of.population.with.no.formal.education	-18193.1726571734	-40149.7088962821	3763.36358193529	0.104370478849176	84.5105638422645	128570.716900313	36693.9354541073	3.50386829074561	0.000458552093268272	56651.924959225	200489.5088414	13.4445900731405	343578816.035743	13311668.5368621	96.1255851887337	84.0912313657802	2.72540351670848	0.255968277459603	12.2770929988926	0.000458552093268273	4	ns	p<0.001	0.00137565627980482	p<0.01
publication_count	Functioning.government.index	LGBT..legal.equality.index	-633.775097058432	-1195.6704943159	-71.8796998009674	0.0270573326110776	98.7776193844614	-17.7371882215083	5.06356271759346	-3.50290678930076	0.000460210476252213	-27.6615887814513	-7.81278766156539	85.4262179871677	319668.790792408	59829.0130161492	81.2840618979905	13.5166260135583	13.9972920155504	0.000913117482897488	12.2703559745293	0.000460210476252213	4	p<0.05	p<0.001	0.00102160397354307	p<0.01
publication_count	Functioning.government.index	Rigorous.and.impartial.public.administration.index	-633.775097058432	-1195.6704943159	-71.8796998009674	0.0270573326110776	98.7776193844614	-367.95166133972	105.113671386747	-3.50051193612968	0.000464365442519577	-573.970671540522	-161.932651138918	93.7063771482643	319668.790792408	60254.2527238376	81.1510368045386	5.13399924780416	42.3439838801687	6.38440941718757e-10	12.2535838149863	0.000464365442519578	4	p<0.05	p<0.001	0.00102160397354307	p<0.01
Reported.cases.of.leprosy	publication_count	PHYSICIANS..PER.1.000.PEOPLE.	-0.0170292312694855	-0.0904627549391436	0.0564042924001726	0.649457786961618	91.4499116749555	0.06707362294956	0.0192376638187795	3.48657839025567	0.000489241976897916	0.0293684947180628	0.104778751181057	34.4468264418763	0.00393882530399667	0.000427463205616182	89.1474444123622	62.3325754930063	6.34005487209897	0.0420024455064636	12.1562288713978	0.000489241976897915	4	ns	p<0.001	0.0015122024740481	p<0.01
Share.of.people.practicing.open.defecation	publication_count	Percentage.of.territory.effectively.controlled.by.government	-0.000859398969344939	-0.00220057054587137	0.000481772607181497	0.209148539369138	99.9996282015128	0.0209830872423214	0.0060609963776887	3.46198643502953	0.000536204180067091	0.00910375263162381	0.032862421853019	99.8787001074291	1.83251829208856e-06	3.10663767700851e-07	83.0471668936641	0.120928543694177	462.42883802296	3.84462235480624e-101	11.9853500763285	0.00053620418006709	4	ns	p<0.001	0.00455773553057027	p<0.01
publication_count	Population.in.year	State.capacity.index	8.60547607127435e-06	-3.17529367720559e-06	2.03862458197543e-05	0.152232245350556	99.9118132990255	1.28186417497792e-05	3.70829821387944e-06	3.45674511877213	0.000546741711977196	5.55051080664126e-06	2.00867726929171e-05	99.2277060632324	1.43583412122103e-10	2.91650617990763e-11	79.6877220230186	0.684711059888029	110.46027579092	1.03241873568508e-24	11.949086816155	0.000546741711977195	4	ns	p<0.001	0.00164022513593159	p<0.01
Antiretroviral.therapy.coverage.for.PMTCT....of.pregnant.women.living.with.HIV.	publication_count	higher.education.institutions.offering.disciplines.related.to.research.for.health.in.2023.by.income	0.00031097013866395	-0.000438197899504944	0.00106013817683284	0.41589926153519	99.9901864484319	2.89869276394404e-06	8.39173327330944e-07	3.45422413884812	0.000551878497494586	1.25394326558875e-06	4.54344226229933e-06	57.9217924395292	5.32778131096397e-07	4.81357170557609e-11	99.990965147733	42.0725228176254	4.63112090468786	0.0987108457714756	11.931664401401	0.000551878497494587	4	ns	p<0.001	0.0187638689148159	p<0.05
HEALTHCARE.ACCESS.AND.QUALITY	publication_count	LGBT..legal.equality.index	0.0579548269860356	-0.018071232596554	0.133980886568625	0.135153478318912	99.9663206670746	-0.00241264781626022	0.000701481500046879	-3.43936057629315	0.000583090042332899	-0.00378752629217323	-0.0010377693403472	99.4638067578685	0.0057249670852466	0.000642221811452305	88.7820872698582	0.50268320955778	43.4934593767929	3.5934805362827e-10	11.8292011737596	0.000583090042332898	4	ns	p<0.001	0.00660835381310618	p<0.01
publication_count	Sex.ratio	International.migrant.stock..total	-658.612332034855	-2149.08466175983	831.859997690123	0.386450642542927	99.7290911442061	-0.000182521973386947	5.30872946015458e-05	-3.43814795530439	0.000585707577928348	-0.000286571158842644	-7.84727879312492e-05	61.557258549758	2052850.67389917	39712.1241217125	98.0655132578989	38.275524379594	5.4422679463579	0.065800096559723	11.8208613625638	0.000585707577928348	4	ns	p<0.001	0.0193283500716355	p<0.05
publication_count	OUT.OF.POCKED.EXPENDITURE.ON.HEALTH	Human.Development.Index	-14395.034226608	-32698.055573932	3907.98712071585	0.123199909935514	99.9491172680235	-86826.5143675276	25315.5694670158	-3.42976738013561	0.000604098909149344	-136444.118771	-37208.9099640549	99.3505130145069	342762334.216498	63686963.4246399	81.4194976906612	0.598908994775207	57.7956382287636	2.81732286260693e-13	11.7633042818423	0.000604098909149345	4	ns	p<0.001	0.0016612720001607	p<0.01
publication_count	OUT.OF.POCKED.EXPENDITURE.ON.HEALTH	International.migrant.stock..total	-14395.034226608	-32698.055573932	3907.98712071585	0.123199909935514	99.9491172680235	-0.00196540247605895	0.00057733344448323	-3.40427615070555	0.000663396491250449	-0.00309695523431653	-0.000833849717801361	99.1950054285535	342762334.216498	65223282.1547167	80.9712807844517	0.754495747519026	177.215182508577	3.29770698024941e-39	11.5890961102626	0.00066339649125045	4	ns	p<0.001	0.0016840064777896	p<0.01
publication_count	Share.of.population.with.no.formal.education	State.capacity.index	-22787.8168715668	-56190.2838155807	10614.650072447	0.181181576682073	99.9946070061036	-36455.097768973	10720.9306168304	-3.4003669151392	0.000672954855428833	-57467.7356587134	-15442.4598792326	99.2809299063715	1131124025.04313	191256557.423223	83.0914600707973	0.713715590370336	99.5410907107221	2.42620107517866e-22	11.5624951575733	0.000672954855428833	4	ns	p<0.001	0.0019576868521566	p<0.01
publication_count	Functioning.government.index	CURRENT.HEALTH.EXPENDITURE....OF.GDP.	-633.775097058432	-1195.6704943159	-71.8796998009674	0.0270573326110776	98.7776193844614	-157.37720787454	46.478382693554	-3.38603020918726	0.000709115769847708	-248.473164013576	-66.2812517355045	93.9092884043652	319668.790792408	64157.6508431874	79.9299610436944	4.92857694934699	39.6155315484665	2.49802410833874e-09	11.4652005775287	0.000709115769847706	4	p<0.05	p<0.001	0.0014625512753109	p<0.01
publication_count	Functioning.government.index	Share.of.population.with.no.formal.education	-633.775097058432	-1195.6704943159	-71.8796998009674	0.0270573326110776	98.7776193844614	2925.10390080782	875.658620631739	3.34046149022951	0.000836392793192117	1208.84454161759	4641.36325999805	87.0724827226997	319668.790792408	65785.0794141703	79.4208626838111	11.8499886256654	16.7765954317363	0.000227514242788735	11.1586829677064	0.000836392793192114	4	p<0.05	p<0.001	0.00162358601031411	p<0.01
publication_count	LGBT..legal.equality.index	RESEARCH.AND.DEVELOPMENT.EXPENDITURE....OF.GDP.	-59.3967494113697	-138.607600069748	19.814101247008	0.141645408913774	98.7094646747633	-133.985682820348	40.1188983330039	-3.33971490712955	0.000838644348501384	-212.617278652459	-55.3540869882362	48.3636889505499	5074.68233391562	640.253062312339	87.383386383945	51.0040003662234	3.81879291103875	0.148169786671228	11.1536956609033	0.000838644348501383	4	ns	p<0.001	0.00335457739400554	p<0.01
Deaths.from.cysticercosis	publication_count	higher.education.institutions.offering.disciplines.related.to.research.for.health.in.2023.by.income	0.049218077178491	-0.123156207623468	0.22159236198045	0.575732480264421	99.9858352007652	0.000728572083835472	0.000218656802801757	3.3320348349556	0.000862134639445498	0.000300012625369352	0.00115713154230159	99.712847196626	0.0278631194587941	0.000916335671943993	96.7112954696292	0.273026677820007	486.222730317796	2.61863895107276e-106	11.1024561413576	0.000862134639445499	4	ns	p<0.001	0.00977085924704897	p<0.01
Healthy.life.expectancy	publication_count	Multidimensional.Poverty.Index	0.0342403684044628	-0.0251968886455272	0.0936776254544528	0.258860747007533	99.9971216647148	0.328166077869299	0.0986143216036264	3.32777301037815	0.000875431645047155	0.134885559166341	0.521446596572257	99.9861445691833	0.00355675957851147	0.000566026719283828	84.0858875392215	0.0109774114982384	39.5752056845261	2.54890280667165e-09	11.0740732086013	0.000875431645047156	4	ns	p<0.001	0.0148823379658016	p<0.05
publication_count	Multidimensional.Poverty.Index	Corruption.Perception.Index	-13718.243987218	-31868.5172914039	4432.02931696788	0.138508095704228	97.2905837186367	-903.071434594304	273.213152868372	-3.30537320444958	0.000948500095152065	-1438.55937431895	-367.583494869658	3.87353872206879e-13	240398357.250025	7.11030770178716e-08	100	99.9999999999996	3.64043084784513	0.161990850470391	10.9254920206933	0.000948500095152065	4	ns	p<0.001	0.00843287084250008	p<0.01
publication_count	Human.rights.index	PHYSICIANS..PER.1.000.PEOPLE.	-6861.15979389806	-14682.9368950986	960.617307302459	0.0855680268035816	99.6865941113499	-9043.72016596421	2744.44423980454	-3.29528289727916	0.000983226437562375	-14422.7320335595	-3664.7082983689	93.2187104877835	56745155.5757412	5126705.08890119	90.9653872002197	6.48821808110109	27.5006648734853	1.06734912498326e-06	10.8588893731005	0.000983226437562374	4	p<0.10	p<0.001	0.002621937166833	p<0.01
publication_count	Multidimensional.Poverty.Index	Income.inequality..Atkinson.index	-13718.243987218	-31868.5172914039	4432.02931696788	0.138508095704228	97.2905837186367	208905.475519289	63606.2695619209	3.28435352297966	0.00102216616272728	84239.4779869773	333571.4730516	1.97866176840947e-11	240398357.250025	3.85296298425174e-06	99.9999999999984	99.9999999999797	3.77894492087231	0.151151526217702	10.7869780639089	0.00102216616272728	4	ns	p<0.01	0.00843287084250008	p<0.01
Tuberculosis.case.detection.rate.....all.forms.	publication_count	LGBT..legal.equality.index	0.0827378416784666	-0.0511836971999156	0.216659380556849	0.225940606366904	99.9635279276162	-0.00432835821534504	0.00132011154441364	-3.27878218599141	0.00104256071515857	-0.00691572929797131	-0.00174098713271876	99.5807740694377	0.0179425215656616	0.00277821375028985	84.5160350504647	0.382893507375624	55.1937425730795	1.0347396295206e-12	10.7504126231746	0.00104256071515856	4	ns	p<0.01	0.0118156881051304	p<0.05
publication_count	Human.Development.Index	Percentage.of.territory.effectively.controlled.by.government	11224.4537840979	264.087013855666	22184.8205543401	0.0447295662696783	99.8723524260115	168633.450319097	51509.4948570338	3.2738323446414	0.00106099541483942	67676.6955374596	269590.205100734	98.0397034668696	124064683.349384	28134676.1641321	77.3225744792329	1.834991280995	115.595421257535	7.92087586777963e-26	10.7179782208202	0.00106099541483942	4	p<0.05	p<0.01	0.00250091776355006	p<0.01
publication_count	Private.civil.liberties.index	Human.Development.Index	-7128.55455526563	-14524.6564336201	267.547323088876	0.0588832464456464	99.6915201043854	-33030.6348871556	10118.2859823956	-3.26444962562082	0.00109676963995247	-52862.1109979274	-13199.1587763838	83.09801437234	53052239.5128491	6764943.3500085	87.2485244503768	16.6448517533594	8.08285472152947	0.017572372391595	10.6566313582159	0.00109676963995247	4	p<0.10	p<0.01	0.00391374570543292	p<0.01
publication_count	CURRENT.HEALTH.EXPENDITURE....OF.GDP.	Lifespan.Inequality.in.man	-34.6432878043641	-101.750183079306	32.4636074705777	0.311627705527919	79.7213053348915	-10271.1933248948	3151.13583787575	-3.25952096429419	0.00111600532339502	-16447.3060775247	-4095.08057226484	0	3455.18411766336	0	100	100	0.468136570664566	0.791307779336003	10.6244769166733	0.00111600532339502	4	ns	p<0.01	0.0368281756720356	p<0.05
Life.expectancy.at.birth	publication_count	Multidimensional.Poverty.Index	0.0267612929286983	-0.0184491312650708	0.0719717171224673	0.245985068616448	99.9889656619562	0.249480427697506	0.0766647828937997	3.25417249329591	0.00113723204402422	0.0992202143430763	0.399740641051936	99.9400997144284	0.00204281082790186	0.000312083458932467	84.7228409664832	0.0488713401567233	21.7775933253048	1.8666190546642e-05	10.5896386161237	0.00113723204402422	4	ns	p<0.01	0.0193329447484118	p<0.05
Child.mortality.rate	publication_count	Multidimensional.Poverty.Index	-0.000168163348996374	-0.000464423648524734	0.000128096950531986	0.265916667746969	99.9984902809279	-0.00159928885805268	0.000492014104192585	-3.2504939277649	0.00115204728646073	-0.00256361878215588	-0.000634958933949478	99.9907486031256	8.71110838070194e-08	1.11607739905707e-08	87.1878829847926	0.00774179468166577	44.874053138136	1.80186882221354e-10	10.5657107744365	0.00115204728646073	4	ns	p<0.01	0.0195848038698324	p<0.05
publication_count	Average.years.of.schooling	Percentage.of.territory.effectively.controlled.by.government	427.241023214641	88.6015793716655	765.880467057616	0.0134070883349482	99.7792938540372	5144.37732313527	1583.29168646937	3.24916587833974	0.00115743962252268	2041.18264063362	8247.57200563693	97.2772277127555	117833.079897372	26904.8521058113	77.1669788065929	2.50760056985557	45.0723529302611	1.63178493006592e-10	10.5570789049673	0.00115743962252268	4	p<0.05	p<0.01	0.00545650107760691	p<0.01
publication_count	Private.civil.liberties.index	PHYSICIANS..PER.1.000.PEOPLE.	-7128.55455526563	-14524.6564336201	267.547323088876	0.0588832464456464	99.6915201043854	-8448.78565956658	2605.85652850801	-3.24222978784022	0.00118598354710088	-13556.1706043208	-3341.40071481231	87.4979654969593	53052239.5128491	7295986.6334484	86.2475426099942	12.2312856646769	15.8014765709365	0.000370469926905596	10.5120539971585	0.00118598354710088	4	p<0.10	p<0.01	0.00391374570543292	p<0.01
publication_count	Human.Development.Index	LGBT..legal.equality.index	11224.4537840979	264.087013855666	22184.8205543401	0.0447295662696783	99.8723524260115	350.339270485911	108.34945813072	3.23341968229539	0.00122317725144709	137.978234805269	562.700306166553	98.39794026223	124064683.349384	28694397.4042674	76.8714217216354	1.47629662060264	91.2197997725602	1.55550767834848e-20	10.4550028418552	0.00122317725144709	4	p<0.05	p<0.01	0.00269098995318359	p<0.01
publication_count	Percentage.of.territory.effectively.controlled.by.government	Youth.Literacy.Rate	-20071.0473180606	-87584.2020397666	47442.1074036455	0.560109089584211	99.7783794634361	187073.032643829	58039.3508273491	3.22321028710882	0.00126762456036466	73317.9953361401	300828.069951519	92.1365811374138	4513863424.73928	722002271.212071	84.0047825272034	7.65877173704013	31.0868333081673	1.77656015401143e-07	10.3890845549241	0.00126762456036466	4	ns	p<0.01	0.0135213286438897	p<0.05
Share.of.deaths.attributed.to.unsafe.sanitation	publication_count	higher.education.institutions.offering.disciplines.related.to.research.for.health.in.2023.by.income	-6.18562783874037e-05	-0.000147753645870133	2.40410890953258e-05	0.158124873036972	99.9987245946222	-2.72439234451844e-07	8.47249671450567e-08	-3.21557202831845	0.00130184820085997	-4.38497118647494e-07	-1.06381350256193e-07	99.995420566161	7.43740590454102e-09	1.39444374522859e-09	81.2509393311828	0.00330407060149551	608.023208157144	9.32047217190758e-133	10.339903469304	0.00130184820085998	4	ns	p<0.01	0.00885256776584782	p<0.01
publication_count	Human.Development.Index	Private.civil.liberties.index	11224.4537840979	264.087013855666	22184.8205543401	0.0447295662696783	99.8723524260115	60257.598045867	18789.7634521772	3.20693755401613	0.00134156113837244	23430.3384015726	97084.8576901614	97.9887396336035	124064683.349384	29214996.4578296	76.4518026652629	1.88602025150398	138.04877396667	1.05460449088874e-30	10.284448475359	0.00134156113837244	4	p<0.05	p<0.01	0.00276696984789315	p<0.01
publication_count	OUT.OF.POCKED.EXPENDITURE.ON.HEALTH	Human.rights.index	-14395.034226608	-32698.055573932	3907.98712071585	0.123199909935514	99.9491172680235	-87753.5896599702	27556.8947003707	-3.18445131841324	0.00145028702438239	-141764.110798459	-33743.068521481	98.7006883427627	342762334.216498	74913209.4592331	78.1442702476416	1.24906448339407	136.702381811775	2.06754493970544e-30	10.1407301993438	0.00145028702438238	4	ns	p<0.01	0.00341853370032991	p<0.01
publication_count	State.capacity.index	PHYSICIANS..PER.1.000.PEOPLE.	-1874.10206848749	-5356.41009423109	1608.20595725611	0.291512331455214	98.1762150724309	-4755.97906401708	1502.48495836625	-3.16540877000763	0.0015486521754809	-7700.7954697281	-1811.16265830606	87.2719405549086	10543310.6713637	1102215.24882702	89.5458335319596	11.1068393800652	15.4731385391427	0.000436566751677416	10.0198126812412	0.0015486521754809	4	ns	p<0.01	0.0170351739302899	p<0.05
HEALTHCARE.ACCESS.AND.QUALITY	publication_count	Percentage.of.territory.effectively.controlled.by.government	0.0579548269860356	-0.018071232596554	0.133980886568625	0.135153478318912	99.9663206670746	-1.18349459059777	0.375903604811668	-3.14839915193342	0.00164167358293975	-1.92025211768741	-0.446737063508123	99.2545239374458	0.0057249670852466	0.00089799375111767	84.3144294500518	0.712036538785221	87.4698592365326	1.0142882638265e-19	9.91241721989505	0.00164167358293975	4	ns	p<0.01	0.0139542254549879	p<0.05
publication_count	Elderly.Literacy.Rate	NURSES.AND.MIDWIVES..PER.1.000.PEOPLE.	3205.14204300847	-292.737785134401	6703.02187115134	0.0725049388840773	95.6320067771511	2178.07653805616	693.09762048734	3.14252491088439	0.00167497459826658	819.630164130565	3536.52291198176	78.7147214020756	9660147.41464106	1886812.19634736	80.4680807097449	17.6899826169051	10.9619646932366	0.00416523598202801	9.87546281552896	0.00167497459826658	4	p<0.10	p<0.01	0.00432701771218866	p<0.01
publication_count	Lifespan.Inequality.in.wome	Gini.Coefficient	-12054.0033454128	-28557.1981118347	4449.19142100909	0.152268067485072	97.9348201401122	-324029.01566946	103208.919877988	-3.13954468327469	0.0016921060676308	-526314.781513596	-121743.249825324	17.0063726852184	193031875.188962	4198123.52260591	97.8251656528248	82.6350090183574	5.23780656141777	0.0728827509309515	9.85674081827836	0.0016921060676308	4	ns	p<0.01	0.0093065833719694	p<0.01
publication_count	Sex.ratio	CHARGES.FOR.THE.USE.OF.INTELLECTUAL.PROPERTY..PAYMENTS..BOP..CURRENT.US..	-658.612332034855	-2149.08466175983	831.859997690123	0.386450642542927	99.7290911442061	-9.0865523781242e-08	2.89597113845304e-08	-3.13765294739022	0.00170306394781787	-1.47625515097596e-07	-3.41055324648878e-08	95.459780261833	2052850.67389917	80585.2857045858	96.0744691891533	4.28090824190892	27.0975823846819	1.30567397790833e-06	9.84486601826653	0.00170306394781786	4	ns	p<0.01	0.0281005551389948	p<0.05
Tuberculosis.treatment.success.rate....of.new.cases.	publication_count	Sex.gap.in.life.expectancy	0.011146025347163	0.00100906422322802	0.0212829864710979	0.0311567625676423	92.6565141583134	-0.00591478703547314	0.00189018168827735	-3.12921613417157	0.00175273333175246	-0.00961947506873385	-0.00221009900221242	0	6.81364979922525e-05	0	100	100	8.56077374860099	0.0138373077520618	9.79199361435969	0.00175273333175245	4	p<0.05	p<0.01	0.0529655743715006	p<0.10
publication_count	Multidimensional.Poverty.Index	Political.corruption.index	-13718.243987218	-31868.5172914039	4432.02931696788	0.138508095704228	97.2905837186367	106407.211261874	34054.6958737635	3.1245973141652	0.00178048617128378	39661.2338448327	173153.188678915	7.0549980667822	240398357.250025	446587.779158103	99.8142301036219	92.7485294083699	3.88654698734233	0.143234304916708	9.76310837568836	0.00178048617128379	4	ns	p<0.01	0.011751208730473	p<0.05
Share.of.people.practicing.open.defecation	publication_count	Functioning.government.index	-0.000859398969344939	-0.00220057054587137	0.000481772607181497	0.209148539369138	99.9996282015128	0.000652593695708024	0.000209663185253237	3.11258123318027	0.00185458966836103	0.00024166140372773	0.00106352598768832	99.791612258251	1.83251829208856e-06	3.96716209136318e-07	78.3513097332212	0.208016716664833	518.084168428304	3.15829174427781e-113	9.68816193314602	0.00185458966836103	4	ns	p<0.01	0.012611209744855	p<0.05
publication_count	GDP.per.capita	Sex.ratio	113.487776439057	26.6922456143116	200.283307263802	0.010385813857688	99.4439891310636	51.8690288842334	16.6993750767897	3.1060461032656	0.00189607151219958	19.1388551693998	84.5992025990671	95.8122038215396	7755.96868422485	1931.23860889068	75.0999689720421	3.65209133428608	38.3610819535164	4.67731796002342e-09	9.64752239561142	0.00189607151219958	4	p<0.05	p<0.01	0.0454881446056874	p<0.05
publication_count	Private.civil.liberties.index	Rigorous.and.impartial.public.administration.index	-7128.55455526563	-14524.6564336201	267.547323088876	0.0588832464456464	99.6915201043854	-5363.69967502228	1733.15132799056	-3.09476708028781	0.00196967509379661	-8760.61385764154	-1966.78549240301	94.4024926054704	53052239.5128491	8537584.06348477	83.9072126985007	5.30539357146619	40.941004895207	1.28757858597424e-09	9.57758328123311	0.00196967509379661	4	p<0.10	p<0.01	0.00590902528138984	p<0.01
publication_count	Population.in.year	Human.rights.index	8.60547607127435e-06	-3.17529367720559e-06	2.03862458197543e-05	0.152232245350556	99.9118132990255	5.56151569605081e-05	1.80751062424049e-05	3.07689239635188	0.00209170793475215	2.01885997086593e-05	9.10417142123569e-05	99.3618864096102	1.43583412122103e-10	3.60347727818496e-11	74.9032480498472	0.550412279846744	137.388310438187	1.4672612542493e-30	9.467266818728	0.00209170793475215	4	ns	p<0.01	0.00575219682056841	p<0.01
Healthy.life.expectancy	publication_count	Functioning.government.index	0.0342403684044628	-0.0251968886455272	0.0936776254544528	0.258860747007533	99.9971216647148	-0.0291459175160631	0.0095215108135387	-3.06106017068429	0.00220554766640134	-0.0478077357890076	-0.0104840992431186	99.8710095095492	0.00355675957851147	0.0007129005339362	79.9564598562337	0.126115785200774	130.337967596992	4.98275972071081e-29	9.37008936854975	0.00220554766640133	4	ns	p<0.01	0.0249962068858818	p<0.05
Tuberculosis.case.detection.rate.....all.forms.	publication_count	Percentage.of.territory.effectively.controlled.by.government	0.0827378416784666	-0.0511836971999156	0.216659380556849	0.225940606366904	99.9635279276162	-2.08503617513692	0.683322017582607	-3.05132298021535	0.00227835349570727	-3.42432271944208	-0.745749630831769	99.3713715647507	0.0179425215656616	0.00344262374945844	80.8130438251949	0.59237241336085	84.5908044252334	4.27897953288806e-19	9.31057192959027	0.00227835349570727	4	ns	p<0.01	0.0193660047135118	p<0.05
publication_count	LGBT..legal.equality.index	Corruption.Perception.Index	-59.3967494113697	-138.607600069748	19.814101247008	0.141645408913774	98.7094646747633	-8.5337906691642	2.80029167471532	-3.04746492882094	0.00230780454573776	-14.0222614978136	-3.04531984051482	64.9284344554416	5074.68233391562	867.198247171564	82.9112801529306	34.22268607233	6.00087158550644	0.0497653762512422	9.28704249239362	0.00230780454573776	4	ns	p<0.01	0.00820552727373426	p<0.01
Prevalence.of.moderate.or.severe.food.insecurity.in.the.population....	publication_count	Functioning.government.index	0.0670355142375172	-0.0634265137795377	0.197497542254572	0.313890827254502	99.9991304648549	-0.063777410565613	0.0209348575113672	-3.04646977085863	0.00231545760486899	-0.104808977309371	-0.0227458438218554	99.7700841273334	0.0171781461262556	0.00356751932994482	79.2322215463511	0.229048329177217	35.7170182065671	1.75447846299147e-08	9.28097806475544	0.002315457604869	4	ns	p<0.01	0.0295559438174479	p<0.05
publication_count	Population.ages.65.	RESEARCH.AND.DEVELOPMENT.EXPENDITURE....OF.GDP.	4.36168480916235e-05	1.05439448691576e-05	7.66897513140894e-05	0.00974302769217021	99.5293250075908	3.55728054265001e-05	1.16918455627302e-05	3.04253124415999	0.00234597461751431	1.26572092107444e-05	5.84884016422558e-05	98.3157867693203	1.12534534731901e-09	2.82173439445856e-10	74.9256137133283	1.21927707052968	59.3378052074879	1.30304470283462e-13	9.25699637168976	0.00234597461751431	4	p<0.01	p<0.01	0.00774171623779722	p<0.01
publication_count	Share.of.population.with.no.formal.education	Average.years.of.schooling	-22787.8168715668	-56190.2838155807	10614.650072447	0.181181576682073	99.9946070061036	-9123.74277419052	3010.58765319084	-3.03055211314659	0.00244107057381023	-15024.3861467455	-3223.09940163552	99.6046946681973	1131124025.04313	250159701.48682	77.883972407245	0.389933366988992	86.8206821616642	1.40322854617589e-19	9.18424611049726	0.00244107057381023	4	ns	p<0.01	0.0065095215301606	p<0.01
publication_count	Human.rights.index	Rigorous.and.impartial.public.administration.index	-6861.15979389806	-14682.9368950986	960.617307302459	0.0855680268035816	99.6865941113499	-6511.31356440128	2151.74698557862	-3.02605910826933	0.00247763863003488	-10728.660159978	-2293.96696882455	96.8687891290782	56745155.5757412	7508386.39931555	86.7682336524857	2.82666391342881	99.0674879695312	3.07445626460168e-22	9.1570337267398	0.00247763863003488	4	p<0.10	p<0.01	0.00609880278162431	p<0.01
Prevalence.of.moderate.or.severe.food.insecurity.in.the.population....	publication_count	Multidimensional.Poverty.Index	0.0670355142375172	-0.0634265137795377	0.197497542254572	0.313890827254502	99.9991304648549	0.714762862131247	0.237420531720251	3.0105351755064	0.00260787739565716	0.249427170769206	1.18009855349329	99.9965837998985	0.0171781461262556	0.00366992718301191	78.6360695965749	0.00254668710072327	63.842749233256	1.37000814528884e-14	9.06332204296132	0.00260787739565717	4	ns	p<0.01	0.0295559438174479	p<0.05
publication_count	State.capacity.index	Sex.gap.in.life.expectancy	-1874.10206848749	-5356.41009423109	1608.20595725611	0.291512331455214	98.1762150724309	-2380.2421511605	793.05404962101	-3.00136182684898	0.00268774987066958	-3934.59952621132	-825.884776109676	74.382655794678	10543310.6713637	1352557.17770057	87.1714187330721	24.2355638381444	7.79540446968584	0.0202884760814486	9.00817281566625	0.00268774987066958	4	ns	p<0.01	0.022173936433024	p<0.05
publication_count	Private.civil.liberties.index	International.migrant.stock..total	-7128.55455526563	-14524.6564336201	267.547323088876	0.0588832464456464	99.6915201043854	-0.000891058713830599	0.000297115106902553	-2.99903536753803	0.00270835865527819	-0.00147339362262237	-0.000308723805038827	98.7163675532297	53052239.5128491	9530594.50309182	82.0354529976373	0.978170008978303	267.755259639265	7.2058317756632e-59	8.99421313574397	0.00270835865527819	4	p<0.10	p<0.01	0.00744798630201501	p<0.01
publication_count	GDP.per.capita	Population.ages.65.	113.487776439057	26.6922456143116	200.283307263802	0.010385813857688	99.4439891310636	4.07523107406812e-06	1.36130371636142e-06	2.9936237043124	0.00275685724882954	1.4071248179792e-06	6.74333733015704e-06	95.812861149733	7755.96868422485	2053.91670925543	73.5182439115185	3.65143033084173	32.0566122925236	1.09394398939608e-07	8.96178288302109	0.00275685724882954	4	p<0.05	p<0.01	0.0454881446056874	p<0.05
Incidence.of.tuberculosis..per.100.000.people.	publication_count	Functioning.government.index	-0.34854455711271	-0.96218467884302	0.2650955646176	0.265601134541444	99.9953285446857	0.30046061702656	0.10063772855732	2.98556636098388	0.00283053715058645	0.103214293568296	0.497706940484825	99.8528401159396	0.379250104766687	0.0815528563262468	78.4962864080373	0.1424950853403	217.585107258198	5.64929542936479e-48	8.91360649583854	0.00283053715058645	4	ns	p<0.01	0.0320794210399797	p<0.05
Number.of.people.with.mild.or.severe.anemia.from.neglected.tropical.diseases	publication_count	Population.in.year	-1524.79535566144	-4435.00895255219	1385.41824122932	0.30446016926358	99.9845043671478	-7.95440388480631e-06	2.67905279862453e-06	-2.96911053372678	0.00298663143311334	-1.32052508827916e-05	-2.703556886821e-06	93.5879234258129	8076944.43675372	1730697.9446835	78.572367827516	6.39757228564775	36.1777608078764	1.39347459961706e-08	8.81561736148735	0.00298663143311334	4	ns	p<0.01	0.0507727343629268	p<0.10
Number.of.people.requiring.treatment.against.neglected.tropical.diseases	publication_count	Population.in.year	-1495.96126811936	-163059.171211938	160067.248675699	0.985520879235467	99.9957691745582	-0.000417240006272383	0.000140806818161625	-2.96320882553751	0.00304449948511635	-0.000693216298646848	-0.000141263713897917	97.4100559600548	26307072316.9673	6206725078.28088	76.4066293523749	2.58582261614452	42.1331625451399	7.09414401689101e-10	8.7806065437434	0.00304449948511635	4	ns	p<0.01	0.035011744078838	p<0.05
publication_count	Private.civil.liberties.index	CHARGES.FOR.THE.USE.OF.INTELLECTUAL.PROPERTY..PAYMENTS..BOP..CURRENT.US..	-7128.55455526563	-14524.6564336201	267.547323088876	0.0588832464456464	99.6915201043854	-3.70969726579597e-07	1.25396083698248e-07	-2.95838367227077	0.00309256941128414	-6.16741534430533e-07	-1.2519791872866e-07	98.8119991480782	53052239.5128491	9865599.61521823	81.4039902823917	0.882242497041129	280.107771138201	1.49751205871082e-61	8.75203395235831	0.00309256941128414	4	p<0.10	p<0.01	0.00785036850556743	p<0.01
Life.expectancy.at.birth	publication_count	Functioning.government.index	0.0267612929286983	-0.0184491312650708	0.0719717171224673	0.245985068616448	99.9889656619562	-0.0222315022332487	0.00751946430643826	-2.95652739706655	0.00311124589767259	-0.0369693814569022	-0.00749362300959529	99.7803330189578	0.00204281082790186	0.000417142095151968	79.5799939253108	0.2086556667701	98.3628725462527	4.37294096626237e-22	8.7410542496051	0.00311124589767259	4	ns	p<0.01	0.0352607868402894	p<0.05
publication_count	Sex.gap.in.life.expectancy	higher.education.institutions.offering.disciplines.related.to.research.for.health.in.2023.by.region	-672.301591151828	-1898.83655576768	554.233373464022	0.282680795639826	99.3974082223446	-701.433715288252	237.258455402992	-2.9564118762252	0.00311241157609425	-1166.45174290572	-236.415687670786	97.540190897901	1546514.49732683	418274.715882788	72.9537151700951	1.86847661086803	103.339812445077	3.63115549688334e-23	8.74037118188541	0.00311241157609425	4	ns	p<0.01	0.10270958201111	ns
Tuberculosis.treatment.success.rate....of.new.cases.	publication_count	higher.education.institutions.offering.disciplines.related.to.research.for.health.in.2023.by.income	0.011146025347163	0.00100906422322802	0.0212829864710979	0.0311567625676423	92.6565141583134	0.000211451253425401	7.15306276511989e-05	2.95609391904808	0.00311562202185298	7.12537994375065e-05	0.000351648707413296	90.9834054779515	6.81364979922525e-05	3.63806993698619e-05	46.6061502397752	1.80571079708788	9.40318471085074	0.00908080571271286	8.73849125823301	0.00311562202185298	4	p<0.05	p<0.01	0.0529655743715006	p<0.10
publication_count	CURRENT.HEALTH.EXPENDITURE....OF.GDP.	Elderly.Literacy.Rate	-34.6432878043641	-101.750183079306	32.4636074705777	0.311627705527919	79.7213053348915	-223.476857443129	75.621368653348	-2.95520778614253	0.00312458533442037	-371.692016465317	-75.2616984209407	4.5567436779012e-07	3455.18411766336	4.13171859677901e-06	99.9999998804197	99.9999994284158	2.35936039671859	0.307377022560738	8.73325305927745	0.00312458533442037	4	ns	p<0.01	0.0395747306570832	p<0.05
publication_count	Multidimensional.Poverty.Index	International.migrant.stock..total	-13718.243987218	-31868.5172914039	4432.02931696788	0.138508095704228	97.2905837186367	-0.00163096438228333	0.000553497977275296	-2.94664921868745	0.00321237385621452	-0.00271580048325868	-0.000546128281307983	0	240398357.250025	0	100	100	5.88318128086962	0.0527817052159255	8.68274161799134	0.00321237385621453	4	ns	p<0.01	0.0174162270788353	p<0.05
drugs.pipeline.for.neglected.tropical.diseases.by.region	publication_count	Private.civil.liberties.index	-0.00233832272157788	-0.00838397523038402	0.00370732978722826	0.448409026538458	98.7831109779291	0.0368975890473858	0.0125646754117652	2.93661299143757	0.00331817914834525	0.0122712777628901	0.0615239003318816	92.6838147602767	3.1960920694538e-05	6.37078357942044e-06	80.0669585200367	6.17443220533428	26.6884074130822	1.60208651478478e-06	8.6236958614799	0.00331817914834525	4	ns	p<0.01	0.0376060303479128	p<0.05
Antibiotic.consumption.rate	publication_count	Lifespan.Inequality.in.wome	0.0427599603820217	-0.00872629107744412	0.0942462118414874	0.103572811997286	99.4993630084521	0.769436217002824	0.262020129265909	2.93655384095306	0.00331881203264765	0.255886200417113	1.28298623358854	97.771021234833	0.00271297718936277	0.000701295036916302	74.1503526212462	1.73703802854723	27.3907075000772	1.12767366588443e-06	8.62334846081619	0.00331881203264765	4	ns	p<0.01	0.0188066015183367	p<0.05
publication_count	LGBT..legal.equality.index	Income.inequality..Atkinson.index	-59.3967494113697	-138.607600069748	19.814101247008	0.141645408913774	98.7094646747633	2024.2711256598	689.552717101839	2.93562924988205	0.00332871905358758	672.772634698458	3375.76961662114	68.1190840885923	5074.68233391562	982.428655314738	80.6405881063949	30.9903216342656	6.67054658054985	0.0356048544211772	8.61791909276302	0.00332871905358759	4	ns	p<0.01	0.0106519009714803	p<0.05
publication_count	RESEARCH.AND.DEVELOPMENT.EXPENDITURE....OF.GDP.	Number.of.people.living.in.extreme.poverty	-189.530667448005	-535.8605930888	156.799258192789	0.283450878890573	77.5172895501673	-3.29925979639298e-06	1.12868436508865e-06	-2.92310224048674	0.00346562699315032	-5.51144050188018e-06	-1.08707909090577e-06	0	88415.0632936117	0	100	100	1.21672471322662	0.544241413029573	8.54452670833859	0.00346562699315033	4	ns	p<0.01	0.114365690773961	ns
publication_count	CURRENT.HEALTH.EXPENDITURE....OF.GDP.	Number.of.people.living.in.extreme.poverty	-34.6432878043641	-101.750183079306	32.4636074705777	0.311627705527919	79.7213053348915	-5.68341298154318e-07	1.95209880522333e-07	-2.9114371497671	0.00359770278700756	-9.50945633404458e-07	-1.85736962904179e-07	6.3007824045908e-07	3455.18411766336	5.97426325357799e-06	99.9999998270928	99.9999992096489	2.61614716483043	0.270340343470227	8.476466277044	0.00359770278700756	4	ns	p<0.01	0.0395747306570832	p<0.05
Share.of.deaths.attributed.to.unsafe.sanitation	publication_count	Share.of.population.with.no.formal.education	-6.18562783874037e-05	-0.000147753645870133	2.40410890953258e-05	0.158124873036972	99.9987245946222	-0.000429265415625057	0.000147443660819529	-2.91138603883742	0.00359829142039275	-0.000718249680580072	-0.000140281150670041	99.9766803758647	7.43740590454102e-09	1.72279237115933e-09	76.8361120359525	0.0220444999141809	325.607126181122	1.97383531803311e-71	8.47616866713746	0.00359829142039277	4	ns	p<0.01	0.0203903180488923	p<0.05
publication_count	Population.in.year	Average.years.of.schooling	8.60547607127435e-06	-3.17529367720559e-06	2.03862458197543e-05	0.152232245350556	99.9118132990255	3.18985439626168e-06	1.09699592115426e-06	2.90780880288535	0.00363970793699648	1.03978189961199e-06	5.33992689291137e-06	99.436028026973	1.43583412122103e-10	3.97513756110264e-11	72.3147855149019	0.4762052217274	110.691149714696	9.19861075262398e-25	8.45535203413756	0.00363970793699647	4	ns	p<0.01	0.00923925860929875	p<0.01
publication_count	Multidimensional.Poverty.Index	Share.of.population.with.no.formal.education	-13718.243987218	-31868.5172914039	4432.02931696788	0.138508095704228	97.2905837186367	93849.4684263596	32326.8237568455	2.90314536102503	0.00369435119854082	30490.0581283687	157208.878724351	26.126044939601	240398357.250025	6685309.82675071	97.2190700871563	73.1463786720025	1.77147063190627	0.412410809511131	8.42825298724114	0.00369435119854082	4	ns	p<0.01	0.0174162270788353	p<0.05
publication_count	LGBT..legal.equality.index	Lifespan.Inequality.in.wome	-59.3967494113697	-138.607600069748	19.814101247008	0.141645408913774	98.7094646747633	962.597024240465	332.261629939879	2.89710558638577	0.00376622975711592	311.376196113727	1613.8178523672	47.2827592844783	5074.68233391562	703.311697565923	86.1407739186849	52.0990621919897	5.48224602581388	0.0644978742616686	8.39322077866763	0.00376622975711592	4	ns	p<0.01	0.0109563047479736	p<0.05
publication_count	Share.of.population.with.no.formal.education	Human.rights.index	-22787.8168715668	-56190.2838155807	10614.650072447	0.181181576682073	99.9946070061036	-158516.812975278	54722.3754687641	-2.89674583051974	0.00377055100861235	-265770.698042534	-51262.9279080224	99.2378682041541	1131124025.04313	277837107.395185	75.4370784066238	0.756779615027915	119.769892591115	9.82422442080822e-27	8.39113640663351	0.00377055100861235	4	ns	p<0.01	0.00928135632889195	p<0.01
Children..ages.0.14..newly.infected.with.HIV	publication_count	Functioning.government.index	-24.2139400623589	-72.5300987170653	24.1022185923476	0.325977683085284	99.999142147259	23.6919788554807	8.2012208646368	2.88883560710323	0.00386671164522277	7.61788133153418	39.7660763794273	99.9211908975253	2333.4706518356	506.37604277006	78.2994466902026	0.0779519184463842	26.5447049654226	1.72143470725066e-06	8.3453711648675	0.00386671164522277	4	ns	p<0.01	0.0550581454444958	p<0.10
Incidence.of.tuberculosis..per.100.000.people.	publication_count	LGBT..legal.equality.index	-0.34854455711271	-0.96218467884302	0.2650955646176	0.265601134541444	99.9953285446857	0.0197412917205294	0.00684019622329262	2.88607096581605	0.00390084188934081	0.00633475347568901	0.0331478299653699	99.960461992713	0.379250104766687	0.0879706199261524	76.8040617997267	0.0348681808242408	126.500722570188	3.39404124389115e-28	8.3294056197264	0.00390084188934081	4	ns	p<0.01	0.0326832992121523	p<0.05
publication_count	Human.Development.Index	higher.education.institutions.offering.disciplines.related.to.research.for.health.in.2023.by.region	11224.4537840979	264.087013855666	22184.8205543401	0.0447295662696783	99.8723524260115	6198.3721411696	2149.27282324048	2.88393919754881	0.00392734573813793	1985.87481466755	10410.8694676717	99.5227071604326	124064683.349384	34867585.4529779	71.8956398294381	0.35009214971482	53.3911604457685	2.54833675404344e-12	8.31710529515846	0.00392734573813792	4	p<0.05	p<0.01	0.00762367113873834	p<0.01
Children..0.14..living.with.HIV	publication_count	Functioning.government.index	-116.374465139303	-357.239337999983	124.490407721377	0.343658399505509	99.9988348054797	117.734121173719	40.9520173786315	2.87492848240371	0.0040411902303525	37.4696420173434	197.998600330096	99.4325382061012	58155.0831888158	13134.543197088	77.4146257267947	0.566303197912263	28.5556070882555	6.29837779151835e-07	8.26521377893611	0.0040411902303525	4	ns	p<0.01	0.0649232194736477	p<0.10
Tuberculosis.case.detection.rate.....all.forms.	publication_count	Functioning.government.index	0.0827378416784666	-0.0511836971999156	0.216659380556849	0.225940606366904	99.9635279276162	-0.0659365099485043	0.0230547643002385	-2.85999497066306	0.00423647726643167	-0.111123017649031	-0.0207500022479771	99.1070879621678	0.0179425215656616	0.00411730447046773	77.0528102452031	0.856752440818739	109.608380780712	1.58067479530672e-24	8.179571232218	0.00423647726643166	4	ns	p<0.01	0.0288080454117354	p<0.05
Antiretroviral.therapy.coverage....of.people.living.with.HIV.	publication_count	Multidimensional.Poverty.Index	0.159972613374447	-0.137916278561231	0.457861505310125	0.292550965956046	99.9712812404484	1.64706494186707	0.579471450725993	2.84235735825042	0.00447812650839104	0.511321768374952	2.7828081153592	99.8874341620495	0.0877638849872934	0.0180094501614985	79.4796570775029	0.08387116515713	23.1364555539411	9.46199057381632e-06	8.07899535200032	0.00447812650839105	4	ns	p<0.01	0.0521129028743103	p<0.10
Child.mortality.rate	publication_count	Functioning.government.index	-0.000168163348996374	-0.000464423648524734	0.000128096950531986	0.265916667746969	99.9984902809279	0.000143540504028964	5.05867883950039e-05	2.83750972503208	0.00454669616911254	4.43922206812072e-05	0.00024268878737672	99.8931250167855	8.71110838070194e-08	1.76711375957088e-08	79.7142489526863	0.105366854885967	285.36090374617	1.08309630954456e-62	8.05146143965163	0.00454669616911254	4	ns	p<0.01	0.0489348033232382	p<0.05
Antiretroviral.therapy.coverage....of.people.living.with.HIV.	publication_count	Functioning.government.index	0.159972613374447	-0.137916278561231	0.457861505310125	0.292550965956046	99.9712812404484	-0.147082672013191	0.051900928846538	-2.83391213379031	0.00459819731243915	-0.248806623316582	-0.045358720709801	99.4206982666835	0.0877638849872934	0.0182272323842715	79.2315114731869	0.550741139788577	24.4408572069078	4.92873298746631e-06	8.03105798204394	0.00459819731243915	4	ns	p<0.01	0.0521129028743103	p<0.10
Incidence.of.tuberculosis..per.100.000.people.	publication_count	Percentage.of.territory.effectively.controlled.by.government	-0.34854455711271	-0.96218467884302	0.2650955646176	0.265601134541444	99.9953285446857	9.45607505052645	3.35353603348161	2.81973265118289	0.00480636753119887	2.88326520404519	16.0288848970077	99.9272326125691	0.379250104766687	0.0930408682923286	75.467147636105	0.0680991133362973	178.856094792346	1.45175218535697e-39	7.9508922241469	0.00480636753119888	4	ns	p<0.01	0.0326832992121523	p<0.05
publication_count	Population.ages.65.	PHYSICIANS..PER.1.000.PEOPLE.	4.36168480916235e-05	1.05439448691576e-05	7.66897513140894e-05	0.00974302769217021	99.5293250075908	3.47116966951672e-05	1.23217303189016e-05	2.81711219096552	0.00484575955676492	1.05615490429048e-05	5.88618443474297e-05	97.8640187928083	1.12534534731901e-09	3.23865938202179e-10	71.2207511255325	1.67318146149939	75.5317618694338	3.9672201930562e-17	7.93612109648655	0.00484575955676491	4	p<0.01	p<0.01	0.0145372786702947	p<0.05
Children..ages.0.14..newly.infected.with.HIV	publication_count	Multidimensional.Poverty.Index	-24.2139400623589	-72.5300987170653	24.1022185923476	0.325977683085284	99.999142147259	-265.1059184074	94.1327949286718	-2.81629711099391	0.00485807165686728	-449.602806231692	-80.6090305831089	99.9970863903288	2333.4706518356	541.004329828273	76.8154645783654	0.00205577456572267	51.8593401683875	5.48134786638047e-12	7.93152941739262	0.00485807165686727	4	ns	p<0.01	0.0550581454444958	p<0.10
publication_count	Political.corruption.index	Lifespan.Inequality.in.wome	2929.99167007143	-3797.27467380952	9657.25801395239	0.393303293046644	89.4526906828826	-112088.909683375	39955.2654920737	-2.80536015223354	0.00502603861581088	-190399.791040576	-33778.0283261749	6.90783334516718	25993621.6852352	1413706.61935602	94.561332635848	92.2776684609119	5.83327455487548	0.0541153566080552	7.87004558373979	0.00502603861581089	4	ns	p<0.01	0.0132504654416832	p<0.05
HEALTHCARE.ACCESS.AND.QUALITY	publication_count	Functioning.government.index	0.0579548269860356	-0.018071232596554	0.133980886568625	0.135153478318912	99.9663206670746	-0.0379106095090554	0.0135145668424399	-2.80516645121058	0.00502906017629231	-0.0643986737868968	-0.011422545231214	99.0736522799245	0.0057249670852466	0.00129093228808576	77.4508347582901	0.892969133197386	133.395378732245	1.08034272710318e-29	7.86895881899738	0.00502906017629231	4	ns	p<0.01	0.0341976091987877	p<0.05
publication_count	Rigorous.and.impartial.public.administration.index	LGBT..legal.equality.index	-1057.01897867949	-1953.1510497546	-160.886907604391	0.0207861846447237	98.1977075713827	-27.0640090302667	9.65238350218954	-2.80386797977178	0.00504935759577699	-45.9823330595267	-8.14568500100658	89.5388576439651	805267.718500972	218127.137657993	72.9124696487222	8.8177719638956	11.1057518141769	0.00387629333850493	7.8616756479895	0.00504935759577699	4	p<0.05	p<0.01	0.0333257601321281	p<0.05
DEATH.RATE	publication_count	Multidimensional.Poverty.Index	-81.8990287699618	-241.573275816064	77.7752182761404	0.314756556771195	99.9964979258554	-887.673362310543	316.727564672908	-2.80264006458441	0.00506862019905909	-1508.44798198052	-266.898742640562	99.9856293814122	24889.64762869	4637.37580282375	81.3682544967881	0.010868925080985	13.7456847450056	0.00103552951696075	7.8547913316137	0.00506862019905909	4	ns	p<0.01	0.0861665433840045	p<0.10
publication_count	Elderly.Literacy.Rate	Human.rights.index	3205.14204300847	-292.737785134401	6703.02187115134	0.0725049388840773	95.6320067771511	24496.4290731985	8750.49948592019	2.79943209100395	0.00511925832459595	7345.76523405868	41647.0929123383	65.5703864494815	9660147.41464106	2188269.80298126	77.3474491738637	31.4346852489684	5.96719835477328	0.0506103500386715	7.83682003214272	0.00511925832459595	4	p<0.10	p<0.01	0.0122074621586519	p<0.05
publication_count	Private.civil.liberties.index	CURRENT.HEALTH.EXPENDITURE....OF.GDP.	-7128.55455526563	-14524.6564336201	267.547323088876	0.0588832464456464	99.6915201043854	-2212.13816457864	790.301000394877	-2.79910839474243	0.00512439320905535	-3761.09966229857	-663.176666858706	95.8473813149715	53052239.5128491	11498701.9069773	78.3256993247339	3.85603387869776	51.2232469031075	7.53378569920847e-12	7.83500780551753	0.00512439320905536	4	p<0.10	p<0.01	0.0120789268499162	p<0.05
publication_count	State.capacity.index	higher.education.institutions.offering.disciplines.related.to.research.for.health.in.2023.by.region	-1874.10206848749	-5356.41009423109	1608.20595725611	0.291512331455214	98.1762150724309	-2025.24221341441	723.758331382349	-2.79822991404642	0.00513835226239598	-3443.78247643462	-606.7019503942	89.157395967601	10543310.6713637	2019868.96456566	80.8421754084155	9.18635852703849	21.165393750705	2.535088606325e-05	7.83009065186422	0.00513835226239598	4	ns	p<0.01	0.0339131249318135	p<0.05
drugs.pipeline.for.neglected.tropical.diseases.by.region	publication_count	Human.rights.index	-0.00233832272157788	-0.00838397523038402	0.00370732978722826	0.448409026538458	98.7831109779291	0.0298239588423002	0.0107260031510361	2.78052862956871	0.00542704741444469	0.00880137896820625	0.0508465387163942	93.3077874430648	3.1960920694538e-05	7.03328954620965e-06	77.994095935379	5.54277293016987	30.2724498019535	2.66944543870979e-07	7.73133945985126	0.00542704741444469	4	ns	p<0.01	0.0461299030227799	p<0.05
publication_count	LGBT..legal.equality.index	Human.Development.Index	-59.3967494113697	-138.607600069748	19.814101247008	0.141645408913774	98.7094646747633	-402.339144997218	145.067172296425	-2.773467895101	0.00554623126601082	-686.665578037277	-118.012711957159	55.427438613628	5074.68233391562	952.36257681722	81.2330602360606	43.8478986830136	4.99998893806435	0.0820854526346407	7.69212416515595	0.00554623126601083	4	ns	p<0.01	0.0147899500426955	p<0.05
Prevalence.of.severe.food.insecurity.in.the.population....	publication_count	higher.education.institutions.offering.disciplines.related.to.research.for.health.in.2023.by.income	0.000455466785166396	-0.000435612574163708	0.0013465461444965	0.316431960959933	72.0711129427597	0.000124210718251255	4.48117596983581e-05	2.77183308772866	0.00557416106769876	3.63812831586093e-05	0.0002120401533439	87.298178941421	4.2844225073664e-07	7.63102414799014e-07	0	0	14.3024424789357	0.000783906159363045	7.68305866622739	0.00557416106769875	4	ns	p<0.01	0.00789672817923991	p<0.01
publication_count	Youth.Literacy.Rate	Gini.Coefficient	2983.1075228834	-8887.76585305129	14853.9808988181	0.622343407046466	99.9387660594028	-257973.515070468	93296.524949033	-2.76509243202141	0.00569066682875582	-440831.343853315	-75115.6862876209	95.0038450317337	138364170.541261	34981187.4101707	74.7180304891583	4.93794472580922	61.2548217852275	4.996713564883e-14	7.64573615762209	0.00569066682875583	4	ns	p<0.01	0.0938960026744711	p<0.10
publication_count	OUT.OF.POCKED.EXPENDITURE.ON.HEALTH	Private.civil.liberties.index	-14395.034226608	-32698.055573932	3907.98712071585	0.123199909935514	99.9491172680235	-98524.5447653715	35635.9398812905	-2.7647522443234	0.00569660444905228	-168369.703487935	-28679.3860428076	98.9689746653664	342762334.216498	98399789.5165801	71.2921229394977	0.980641579883825	140.857497314642	2.58930428939401e-31	7.64385497249125	0.00569660444905228	4	ns	p<0.01	0.012532529787915	p<0.05
Children..0.14..living.with.HIV	publication_count	Multidimensional.Poverty.Index	-116.374465139303	-357.239337999983	124.490407721377	0.343658399505509	99.9988348054797	-1314.68254819477	475.829259629346	-2.7629291843441	0.00572851936532185	-2247.29075985864	-382.074336530891	99.9953318528218	58155.0831888158	14474.9937068085	75.1096672670699	0.00350299347454207	28.5929211361192	6.18195820480629e-07	7.63377767770038	0.00572851936532186	4	ns	p<0.01	0.0649232194736477	p<0.10
publication_count	Human.rights.index	CURRENT.HEALTH.EXPENDITURE....OF.GDP.	-6861.15979389806	-14682.9368950986	960.617307302459	0.0855680268035816	99.6865941113499	-2627.1539005454	954.011543881715	-2.75379676209781	0.00589083368671589	-4496.98216738901	-757.325633701782	97.9626721738831	56745155.5757412	10617476.072428	81.2891938268524	1.72934179649192	132.013037267864	2.15641918837891e-29	7.58339660694037	0.00589083368671588	4	p<0.10	p<0.01	0.0134647627124935	p<0.05
Tuberculosis.treatment.success.rate....of.new.cases.	publication_count	Multidimensional.Poverty.Index	0.011146025347163	0.00100906422322802	0.0212829864710979	0.0311567625676423	92.6565141583134	0.162334109742456	0.0590006724201496	2.75139423134806	0.00593421796763289	0.0466949167353174	0.277973302749595	85.2019088513357	6.81364979922525e-05	2.2463078642965e-05	67.0322377802288	8.04541955273718	11.4212042156685	0.00331067855916579	7.57017021629539	0.00593421796763288	4	p<0.05	p<0.01	0.0672544702998394	p<0.10
Incidence.of.malaria..per.1.000.population.at.risk.	publication_count	Multidimensional.Poverty.Index	-0.487755530328778	-1.45485102886864	0.479339968211083	0.322903090523704	99.9999371792339	-5.36167578306994	1.95137441138902	-2.74764071506575	0.00600257453790241	-9.18629934974548	-1.53705221639441	99.9996976112702	0.920614340927576	0.199980879828424	78.2774533332892	0.000239568114173383	29.4575394145856	4.01214472975663e-07	7.54952949908704	0.0060025745379024	4	ns	p<0.01	0.0772244683131345	p<0.10
Healthy.life.expectancy	publication_count	Percentage.of.territory.effectively.controlled.by.government	0.0342403684044628	-0.0251968886455272	0.0936776254544528	0.258860747007533	99.9971216647148	-0.912526970336126	0.332926781520209	-2.74092389374429	0.00612666967987792	-1.56505147160457	-0.260002469067681	99.9491808569383	0.00355675957851147	0.000926789360891845	73.9428729877853	0.0479421877134041	89.7470099934553	3.2485114081504e-20	7.51266379129835	0.00612666967987793	4	ns	p<0.01	0.0417821493229477	p<0.05
Healthy.life.expectancy	publication_count	LGBT..legal.equality.index	0.0342403684044628	-0.0251968886455272	0.0936776254544528	0.258860747007533	99.9971216647148	-0.00190142951619311	0.000693959359380062	-2.73997243569382	0.00614443372396289	-0.00326156486731252	-0.000541294165073704	99.9766351648782	0.00355675957851147	0.000926826330209221	73.941833577711	0.0204870895237628	50.9263371316058	8.73949624492286e-12	7.50744894836194	0.0061444337239629	4	ns	p<0.01	0.0417821493229477	p<0.05
publication_count	Multidimensional.Poverty.Index	NURSES.AND.MIDWIVES..PER.1.000.PEOPLE.	-13718.243987218	-31868.5172914039	4432.02931696788	0.138508095704228	97.2905837186367	-6833.98382406821	2500.40398242311	-2.73315187150097	0.00627313994978417	-11734.685576418	-1933.28207171839	36.8601446939174	240398357.250025	3044037.84854231	98.7337526415056	62.1133481935759	4.43958899883083	0.108631430353778	7.47011915268925	0.00627313994978416	4	ns	p<0.01	0.0258767022928597	p<0.05
publication_count	Human.rights.index	CHARGES.FOR.THE.USE.OF.INTELLECTUAL.PROPERTY..PAYMENTS..BOP..CURRENT.US..	-6861.15979389806	-14682.9368950986	960.617307302459	0.0855680268035816	99.6865941113499	-4.62835383660035e-07	1.69746580347981e-07	-2.72662567169967	0.00639855816041611	-7.95532567640912e-07	-1.30138199679158e-07	98.8022401184616	56745155.5757412	10748642.1617613	81.0580444221103	0.88713432410026	242.769732186431	1.91965183847471e-53	7.43448755357167	0.00639855816041611	4	p<0.10	p<0.01	0.0136502574088877	p<0.05
publication_count	Private.civil.liberties.index	Percentage.of.territory.effectively.controlled.by.government	-7128.55455526563	-14524.6564336201	267.547323088876	0.0588832464456464	99.6915201043854	-101812.352758182	37347.6321656241	-2.72607249387803	0.00640929197045774	-175012.366710655	-28612.3388057094	89.3848338492729	53052239.5128491	11244048.1862386	78.8057049250195	10.3385786918693	6.65389195705795	0.0359025850710935	7.43147124187839	0.00640929197045773	4	p<0.10	p<0.01	0.014100442335007	p<0.05
Child.mortality.rate	publication_count	LGBT..legal.equality.index	-0.000168163348996374	-0.000464423648524734	0.000128096950531986	0.265916667746969	99.9984902809279	9.35190564323509e-06	3.43295998333623e-06	2.72415224431095	0.0064466781596024	2.62342771552885e-06	1.60803835709413e-05	99.979694735346	8.71110838070194e-08	1.96741775118544e-08	77.4148401649561	0.0187958293461439	112.221910984963	4.27879673065414e-25	7.4210054501844	0.00644667815960239	4	ns	p<0.01	0.0489348033232382	p<0.05
NUMBER.OF.DEATHS	publication_count	Lifespan.Inequality.in.man	1169.54717540771	55.5134152711166	2283.5809355443	0.0396255734968412	99.8337702738665	149435.150050878	54880.3399027046	2.72292683164511	0.00647063869642048	41871.6603822607	256998.639719496	99.3875313976022	1267645.37038105	387147.524137378	69.459319366188	0.446981893040957	493.122137577282	8.31550009635737e-108	7.41433053049288	0.0064706386964205	4	p<0.05	p<0.01	0.0398697615483502	p<0.05
Share.of.people.practicing.open.defecation	publication_count	Lifespan.Inequality.in.wome	-0.000859398969344939	-0.00220057054587137	0.000481772607181497	0.209148539369138	99.9996282015128	-0.0197718326434782	0.00727609565176187	-2.71736843353489	0.00658033114739133	-0.0340327180689999	-0.00551094721795641	99.9884049099262	1.83251829208856e-06	5.20168401107178e-07	71.6145588640029	0.0112233333148434	312.072780330728	1.71497097835196e-68	7.38409120357185	0.00658033114739134	4	ns	p<0.01	0.0372885431685509	p<0.05
Dengue.fever.deaths	publication_count	higher.education.institutions.offering.disciplines.related.to.research.for.health.in.2023.by.region	0.037438222852558	-0.0308919743446042	0.10576842004972	0.282882134459741	97.9093489185348	-0.0367557043241543	0.0135612575646613	-2.71034630445589	0.00672129909658429	-0.0633352807359619	-0.0101761279123468	83.2404341216123	0.00441941355798756	0.00110601765584645	74.9736556370141	14.9821390489766	11.738062470364	0.00282560935945557	7.34597709007772	0.00672129909658431	4	ns	p<0.01	0.076174723094622	p<0.10
Incidence.of.malaria..per.1.000.population.at.risk.	publication_count	Functioning.government.index	-0.487755530328778	-1.45485102886864	0.479339968211083	0.322903090523704	99.9999371792339	0.478651097949251	0.17689791534362	2.70580406230046	0.00681392367468834	0.13193755493554	0.825364640962962	99.9645249961979	0.920614340927576	0.210162787139011	77.1714628160952	0.0354122052821633	75.0238670074582	5.11415956082694e-17	7.32137562356168	0.00681392367468834	4	ns	p<0.01	0.0772244683131345	p<0.10
Life.expectancy.at.birth	publication_count	LGBT..legal.equality.index	0.0267612929286983	-0.0184491312650708	0.0719717171224673	0.245985068616448	99.9889656619562	-0.00144921192046438	0.000535635349021406	-2.70559425010328	0.00681822970969413	-0.00249903791339288	-0.000399385927535885	99.9384943341106	0.00204281082790186	0.000520965447306227	74.4976167058354	0.0504768976371898	34.2875728572278	3.58548702409169e-08	7.32024024619196	0.00681822970969413	4	ns	p<0.01	0.0476804639104822	p<0.05
publication_count	PHYSICIANS..PER.1.000.PEOPLE.	Sex.ratio	155.609900767888	-80.0888842979232	391.3086858337	0.195671908229019	60.3269047365061	154.36146847661	57.1934569438104	2.69893580009096	0.00695615941340776	42.2643527153999	266.458584237821	0	32656.7749692388	0	100	100	0.116491807635059	0.943417928840611	7.28425445301261	0.00695615941340777	4	ns	p<0.01	0.10202075291515	ns
Life.expectancy.at.birth	publication_count	Percentage.of.territory.effectively.controlled.by.government	0.0267612929286983	-0.0184491312650708	0.0719717171224673	0.245985068616448	99.9889656619562	-0.695638450294894	0.257999168401399	-2.69628175394972	0.00701183292801209	-1.20130752840292	-0.189969372186867	99.8961371434359	0.00204281082790186	0.000525978611246297	74.2522115086632	0.0928387626632998	62.7833242413209	2.32688201696122e-14	7.26993529668219	0.00701183292801208	4	ns	p<0.01	0.0476804639104822	p<0.05
Share.of.deaths.attributed.to.unsafe.sanitation	publication_count	higher.education.institutions.offering.disciplines.related.to.research.for.health.in.2023.by.region	-6.18562783874037e-05	-0.000147753645870133	2.40410890953258e-05	0.158124873036972	99.9987245946222	4.69360682730656e-05	1.74121653167708e-05	2.69559054943376	0.00702639774253809	1.28088513593375e-05	8.10632851867938e-05	99.996839216868	7.43740590454102e-09	2.02875280603416e-09	72.7223062439624	0.00188540180069381	67.3800409557739	2.33673794694183e-15	7.26620841019663	0.00702639774253807	4	ns	p<0.01	0.0341282176066136	p<0.05
NUMBER.OF.DEATHS	publication_count	Elderly.Literacy.Rate	1169.54717540771	55.5134152711166	2283.5809355443	0.0396255734968412	99.8337702738665	3559.87217756498	1320.84717497079	2.69514312103797	0.00703584027323827	971.059285540745	6148.68506958921	99.5884029697066	1267645.37038105	388977.740560355	69.314940152116	0.245775856693383	347.954027395363	2.77167926638489e-76	7.26379644287831	0.00703584027323827	4	p<0.05	p<0.01	0.0398697615483502	p<0.05
publication_count	Share.of.population.with.no.formal.education	Human.Development.Index	-22787.8168715668	-56190.2838155807	10614.650072447	0.181181576682073	99.9946070061036	-153539.539823108	57005.1494875476	-2.69343280744571	0.00707203985673256	-265267.579752023	-41811.4998941924	99.8025527186701	1131124025.04313	320373725.559338	71.6765165917927	0.192064645468128	69.7698886333186	7.07393690347069e-16	7.25458028822487	0.00707203985673256	4	ns	p<0.01	0.0161646625296744	p<0.05
publication_count	Lifespan.Inequality.in.man	Private.civil.liberties.index	-21645.8029189826	-39509.5346568041	-3782.07118116113	0.0175525933837046	99.1011918058519	-94306.9874780217	35081.9190687479	-2.68819351909495	0.00718397493022782	-163066.285361317	-25547.6895947269	95.4030823179652	326976706.81851	102736031.351943	68.5800152703333	3.73164986262894	35.5240668111934	1.93217698426218e-08	7.2263843961041	0.00718397493022781	4	p<0.05	p<0.01	0.0183760512022958	p<0.05
Child.mortality.rate	publication_count	Percentage.of.territory.effectively.controlled.by.government	-0.000168163348996374	-0.000464423648524734	0.000128096950531986	0.265916667746969	99.9984902809279	0.00449109945097006	0.0016710313115831	2.68762136283088	0.00719629460635856	0.00121593826322845	0.00776626063871167	99.9540014064546	8.71110838070194e-08	2.04369996464778e-08	76.5391512155299	0.0444895461405079	201.018098665411	2.23601387160499e-44	7.22330858994494	0.00719629460635856	4	ns	p<0.01	0.0489348033232382	p<0.05
publication_count	Lifespan.Inequality.in.man	Human.rights.index	-21645.8029189826	-39509.5346568041	-3782.07118116113	0.0175525933837046	99.1011918058519	-81768.0002006425	30446.3461106125	-2.68564247097424	0.00723905047363167	-141441.742038284	-22094.2583630008	95.6903676386377	326976706.81851	102769461.502976	68.5697912542685	3.44175897893968	32.9437711608141	7.02022426104551e-08	7.21267548190064	0.00723905047363168	4	p<0.05	p<0.01	0.0183760512022958	p<0.05
Prevalence.of.anemia.among.pregnant.women....	publication_count	Functioning.government.index	-0.0263776104927022	-0.0762177087862244	0.02346248780082	0.299595761014552	99.9899420791217	0.0249246859428502	0.00929656713883978	2.68106340443864	0.00733886093621946	0.00670374917086565	0.0431456227148347	99.889581144606	0.00241170153344756	0.000500750925260162	79.2366128927931	0.100371029754506	48.1458414396738	3.50964644013366e-11	7.18810097862012	0.00733886093621946	4	ns	p<0.01	0.0868384601348114	p<0.10
Prevalence.of.anemia.among.pregnant.women....	publication_count	Multidimensional.Poverty.Index	-0.0263776104927022	-0.0762177087862244	0.02346248780082	0.299595761014552	99.9899420791217	-0.278787501435709	0.104547817241177	-2.66660279279276	0.00766221707071865	-0.483697457890691	-0.0738775449807267	99.9429261725646	0.00241170153344756	0.000509097544897094	78.8905244767444	0.0470206358554575	45.7270202568082	1.17626104459107e-10	7.11077045453013	0.00766221707071865	4	ns	p<0.01	0.0868384601348114	p<0.10
publication_count	Percentage.of.territory.effectively.controlled.by.government	Gini.Coefficient	-20071.0473180606	-87584.2020397666	47442.1074036455	0.560109089584211	99.7783794634361	1385560.71731792	521642.297456065	2.65615101397068	0.00790382113507883	363160.601491304	2407960.83314454	97.4937208366373	4513863424.73928	1178540796.19473	73.8906412246445	2.2897331456821	29.2614954772508	4.42534354322324e-07	7.05513820901747	0.00790382113507883	4	ns	p<0.01	0.0463525751380002	p<0.05
publication_count	PHYSICIANS..PER.1.000.PEOPLE.	Population.ages.65.	155.609900767888	-80.0888842979232	391.3086858337	0.195671908229019	60.3269047365061	1.14446134450879e-05	4.31551802231313e-06	2.65196747781244	0.00800242495015897	2.98635354672063e-06	1.99028733434551e-05	0	32656.7749692388	0	100	100	0.36781475726511	0.83201286242703	7.03293150337488	0.00800242495015898	4	ns	p<0.01	0.10202075291515	ns
Share.of.the.population.using.basic.sanitation.service	publication_count	Number.of.people.living.in.extreme.poverty	2.28186069664119e-05	-9.65820680816921e-05	0.000142219282014516	0.707981926353587	99.717060072915	9.96920361226798e-13	3.77261831734772e-13	2.64251582685329	0.00822926191364634	2.57500758285035e-13	1.73633996416856e-12	98.8015915862178	1.30561232764413e-08	3.7356007927424e-09	71.3881317321583	0.918066062143988	165.67531995767	1.05696687631898e-36	6.98288989517013	0.00822926191364633	4	ns	p<0.01	0.139897452531988	ns
publication_count	Human.rights.index	Private.civil.liberties.index	-6861.15979389806	-14682.9368950986	960.617307302459	0.0855680268035816	99.6865941113499	-43729.5761027594	16549.5586955928	-2.6423409171874	0.00823351338213541	-76166.1151061529	-11293.0370993658	96.032621136844	56745155.5757412	11152416.2107833	80.3464875589292	3.66546074432483	34.0060646790998	4.12740303621809e-08	6.98196552264275	0.00823351338213541	4	p<0.10	p<0.01	0.0164670267642708	p<0.05
DEATH.RATE	publication_count	Functioning.government.index	-81.8990287699618	-241.573275816064	77.7752182761404	0.314756556771195	99.9964979258554	79.6468020081914	30.163803649065	2.64047607970224	0.00827896367546774	20.5268332192861	138.766770797097	99.9117929785413	24889.64762869	5745.71884649662	76.9152262329597	0.0847079138480009	114.576193566841	1.31854722242159e-25	6.97211392747972	0.00827896367546775	4	ns	p<0.01	0.0938282549886344	p<0.10
publication_count	Sex.ratio	Income.inequality..Atkinson.index	-658.612332034855	-2149.08466175983	831.859997690123	0.386450642542927	99.7290911442061	21736.6164466184	8243.75492596187	2.63673734139812	0.00837076189616677	5579.15369435845	37894.0791988783	94.1040212875193	2052850.67389917	325256.454146062	84.1558639270984	5.64035006450937	15.6587470296967	0.000397874664795884	6.95238380752324	0.00837076189616675	4	ns	p<0.01	0.0685057399283737	p<0.10
publication_count	Sex.ratio	Corruption.Perception.Index	-658.612332034855	-2149.08466175983	831.859997690123	0.386450642542927	99.7290911442061	-90.7475447609184	34.6091995040474	-2.62206425058476	0.00873989524683485	-158.580329322613	-22.914760199224	94.5895154969225	2052850.67389917	335987.50469591	83.6331249531298	5.15353703549942	16.1530829864444	0.000310743888959742	6.8752209341946	0.00873989524683487	4	ns	p<0.01	0.0685057399283737	p<0.10
Share.of.deaths.attributed.to.unsafe.sanitation	publication_count	Human.Development.Index	-6.18562783874037e-05	-0.000147753645870133	2.40410890953258e-05	0.158124873036972	99.9987245946222	0.000387977285651401	0.000148709115737448	2.60896774032597	0.00908158033205384	9.65127746332054e-05	0.000679441796669597	99.8620363937753	7.43740590454102e-09	2.18373210852563e-09	70.6385245534022	0.136689944197818	493.189294677823	8.04091356678643e-108	6.80671267006158	0.00908158033205383	4	ns	p<0.01	0.0385967164112288	p<0.05
publication_count	Population.in.year	Private.civil.liberties.index	8.60547607127435e-06	-3.17529367720559e-06	2.03862458197543e-05	0.152232245350556	99.9118132990255	6.21180732416428e-05	2.38503753992109e-05	2.60449037811363	0.00920110044350324	1.53721964414294e-05	0.000108863950041856	99.5022543555271	1.43583412122103e-10	4.78157584998579e-11	66.6982712047575	0.409920438810017	147.521624001411	9.24882085347061e-33	6.78337012968649	0.00920110044350323	4	ns	p<0.01	0.0216883081882576	p<0.05
publication_count	PHYSICIANS..PER.1.000.PEOPLE.	GDP.per.capita	155.609900767888	-80.0888842979232	391.3086858337	0.195671908229019	60.3269047365061	-8.82657896124095	3.39253871069295	-2.60176219461267	0.00927461390137732	-15.4758326503571	-2.17732527212481	0	32656.7749692388	0	100	100	0.631579743324224	0.729212662314652	6.76916651731576	0.00927461390137733	4	ns	p<0.01	0.10202075291515	ns
publication_count	Percentage.of.territory.effectively.controlled.by.government	Income.inequality..Atkinson.index	-20071.0473180606	-87584.2020397666	47442.1074036455	0.560109089584211	99.7783794634361	820489.918714485	315388.425098757	2.60152197550549	0.00928111186828988	202339.964380113	1438639.87304886	97.8290839280197	4513863424.73928	1256728631.74202	72.1584701731508	1.95362517000056	29.0421891685936	4.93820086088198e-07	6.76791658903801	0.00928111186828987	4	ns	p<0.01	0.0463525751380002	p<0.05
HEALTHCARE.ACCESS.AND.QUALITY	publication_count	Lifespan.Inequality.in.wome	0.0579548269860356	-0.018071232596554	0.133980886568625	0.135153478318912	99.9663206670746	1.10957954802171	0.426588156708824	2.60105567998475	0.00929373683722717	0.273482124641086	1.94567697140233	99.8390726679899	0.0057249670852466	0.00151432053689998	73.5488341792843	0.127290869800469	23.2705595318759	8.84834815128512e-06	6.76549065038092	0.00929373683722716	4	ns	p<0.01	0.0526645087442873	p<0.10
publication_count	RESEARCH.AND.DEVELOPMENT.EXPENDITURE....OF.GDP.	Sex.gap.in.life.expectancy	-189.530667448005	-535.8605930888	156.799258192789	0.283450878890573	77.5172895501673	311.359519849556	119.890848037888	2.59702491845884	0.00940351020045651	76.3777756193319	546.34126407978	18.7194319879608	88415.0632936117	5265.66752956543	94.0443773567418	75.8512815700993	2.34610223079743	0.309421419093879	6.74453842709614	0.00940351020045652	4	ns	p<0.01	0.150342001805597	ns
Number.of.people.requiring.preventive.treatment.for.lymphatic.filariasis	publication_count	Share.of.population.with.no.formal.education	-712.982124656665	-2309.80484177525	883.840592461923	0.381505961898581	62.9125912528601	-32419.957370773	12488.088035379	-2.59607053368992	0.00942967057202669	-56896.1601558813	-7943.75458566466	0	1140812.61226851	0	100	100	3.26218554292327	0.19571558482181	6.73958221589307	0.00942967057202666	4	ns	p<0.01	0.245171434872694	ns
publication_count	Human.Development.Index	CHARGES.FOR.THE.USE.OF.INTELLECTUAL.PROPERTY..PAYMENTS..BOP..CURRENT.US..	11224.4537840979	264.087013855666	22184.8205543401	0.0447295662696783	99.8723524260115	4.47582627718178e-07	1.72931675910709e-07	2.58820499692191	0.0096477545816315	1.08642771147036e-07	7.86522484289321e-07	99.7376741958768	124064683.349384	41846798.9477495	66.2701763160892	0.134850363352072	324.177311991025	4.03451302644574e-71	6.69880510609156	0.00964775458163149	4	p<0.05	p<0.01	0.0176875500663244	p<0.05
publication_count	Percentage.of.territory.effectively.controlled.by.government	Corruption.Perception.Index	-20071.0473180606	-87584.2020397666	47442.1074036455	0.560109089584211	99.7783794634361	-3419.20481309888	1324.24487940922	-2.58200342418865	0.00982286103074367	-6014.67708345253	-823.73254274523	97.9796006516109	4513863424.73928	1278467964.06059	71.6768576325627	1.80277412952406	29.0106305753043	5.01674021544916e-07	6.66674168252191	0.00982286103074366	4	ns	p<0.01	0.0463525751380002	p<0.05
publication_count	Elderly.Literacy.Rate	Private.civil.liberties.index	3205.14204300847	-292.737785134401	6703.02187115134	0.0725049388840773	95.6320067771511	25774.8837916598	9990.20740718549	2.58001488268613	0.00987960572682137	6194.43707549099	45355.3305078287	69.8570333963825	9660147.41464106	2699282.84122539	72.0575398556101	26.9522456438998	6.62137849251751	0.0364910137892983	6.65647679488195	0.00987960572682136	4	p<0.10	p<0.01	0.0218762698236759	p<0.05
Reported.cases.of.leprosy	publication_count	Percentage.of.territory.effectively.controlled.by.government	-0.0170292312694855	-0.0904627549391436	0.0564042924001726	0.649457786961618	91.4499116749555	1.86521033950433	0.723618203403668	2.57761666405154	0.00994842928557568	0.446944722275565	3.2834759567331	56.1832328759313	0.00393882530399667	0.00103232522183704	73.7910381354168	38.5639287705101	6.96521944745605	0.0307271170193472	6.6441076667962	0.00994842928557569	4	ns	p<0.01	0.0281872163091311	p<0.05
Incidence.of.HIV..all..per.1.000.uninfected.population.	publication_count	Functioning.government.index	-0.00264407603977144	-0.00803770733588817	0.0027495552563453	0.336644080311537	99.9976654617962	0.002581188790578	0.00100368130375318	2.57172150255849	0.0101194258664602	0.000614009583265551	0.00454836799789044	99.9296184553095	2.83295869306628e-05	6.04483132483606e-06	78.6624798320183	0.0680485951070869	28.6427164758521	6.02994212610558e-07	6.61375148672167	0.0101194258664602	4	ns	p<0.05	0.123181740145	ns
publication_count	Percentage.of.territory.effectively.controlled.by.government	Political.corruption.index	-20071.0473180606	-87584.2020397666	47442.1074036455	0.560109089584211	99.7783794634361	234497.710973016	91207.6569475417	2.5710309728479	0.0101396258114375	55733.9882415493	413261.433704482	99.3070445566941	4513863424.73928	1288019512.09879	71.46525291307	0.472381801825795	26.2862435721048	1.95891112796396e-06	6.61020026334321	0.0101396258114375	4	ns	p<0.05	0.0463525751380002	p<0.05
publication_count	Income.inequality..Atkinson.index	higher.education.institutions.offering.disciplines.related.to.research.for.health.in.2023.by.region	-18193.1726571734	-40149.7088962821	3763.36358193529	0.104370478849176	84.5105638422645	-12377.112353121	4814.77546170062	-2.5706520379975	0.0101507259761764	-21813.8988517014	-2940.3258545406	39.7858199969911	343578816.035743	51302005.8383865	85.0683443087919	52.9220748411409	3.39710368182375	0.182948270509568	6.60825190046067	0.0101507259761764	4	ns	p<0.05	0.0279144964344851	p<0.05
publication_count	CURRENT.HEALTH.EXPENDITURE....OF.GDP.	Youth.Literacy.Rate	-34.6432878043641	-101.750183079306	32.4636074705777	0.311627705527919	79.7213053348915	-191.041475624946	74.3701339548945	-2.56879294772836	0.010205341335724	-336.804259701959	-45.2786915479337	35.9497205388829	3455.18411766336	406.349805122495	88.2394167348368	54.9057552584392	2.90288590475603	0.234232058422122	6.59869720829894	0.010205341335724	4	ns	p<0.05	0.076504108883483	p<0.10
publication_count	State.capacity.index	OUT.OF.POCKED.EXPENDITURE.ON.HEALTH	-1874.10206848749	-5356.41009423109	1608.20595725611	0.291512331455214	98.1762150724309	18015.1345310249	7015.39258164322	2.56794389214426	0.0102303713405799	4265.21773359467	31765.051328455	77.9884440972901	10543310.6713637	2592146.15254212	75.4143054934105	20.562792077742	10.6520473361801	0.00486336998853889	6.594335833201	0.0102303713405799	4	ns	p<0.05	0.0501388654405334	p<0.10
publication_count	higher.education.institutions.offering.disciplines.related.to.research.for.health.in.2023.by.region	CHARGES.FOR.THE.USE.OF.INTELLECTUAL.PROPERTY..PAYMENTS..BOP..CURRENT.US..	956.934915892765	-2259.41929408497	4173.2891258705	0.559804671927877	97.7136419315894	1.26271536641726e-07	4.92068447635239e-08	2.56613764301604	0.0102838011022423	2.98278931123654e-08	2.22715180171086e-07	93.7625912090901	10006996.1042344	2948474.13666098	70.5358720444253	4.04349960189331	14.9033233543333	0.000580476246228456	6.58506240290393	0.0102838011022423	4	ns	p<0.05	0.169682718186998	ns
publication_count	Sex.ratio	Political.corruption.index	-658.612332034855	-2149.08466175983	831.859997690123	0.386450642542927	99.7290911442061	6314.55292770157	2463.81392552605	2.56291794696036	0.0103796575649051	1485.56636906226	11143.5394863409	98.4731939926627	2052850.67389917	382513.817966207	81.3667003241078	1.2593087304159	29.3178405100676	4.30241028013276e-07	6.56854840285151	0.0103796575649051	4	ns	p<0.05	0.0685057399283737	p<0.10
publication_count	Functioning.government.index	CHARGES.FOR.THE.USE.OF.INTELLECTUAL.PROPERTY..PAYMENTS..BOP..CURRENT.US..	-633.775097058432	-1195.6704943159	-71.8796998009674	0.0270573326110776	98.7776193844614	-2.31394708843054e-08	9.0507693263655e-09	-2.55663027637867	0.0105691486514492	-4.08786527963616e-08	-5.40028897224915e-09	97.1270431772383	319668.790792408	107451.31282372	66.3866739829794	1.6710022143769	114.20908588556	1.58420765807779e-25	6.53635837009605	0.0105691486514492	4	p<0.05	p<0.05	0.0193767725276569	p<0.05
publication_count	State.capacity.index	Share.of.population.with.no.formal.education	-1874.10206848749	-5356.41009423109	1608.20595725611	0.291512331455214	98.1762150724309	18705.5981994076	7322.74477376807	2.55445174962479	0.0106355169116283	4353.28217484331	33057.914223972	89.1720606597145	10543310.6713637	2703509.97098885	74.3580545498695	9.17142141411074	22.9644656582411	1.03116851093967e-05	6.52522374116115	0.0106355169116283	4	ns	p<0.05	0.0501388654405334	p<0.10
Share.of.deaths.attributed.to.unsafe.sanitation	publication_count	Functioning.government.index	-6.18562783874037e-05	-0.000147753645870133	2.40410890953258e-05	0.158124873036972	99.9987245946222	4.11724034117453e-05	1.61268210096773e-05	2.55303902654087	0.0106787530092319	9.56441504765397e-06	7.27803917758366e-05	99.5786773603599	7.43740590454102e-09	2.31269650881177e-09	68.9045274858575	0.420052591635656	546.203412086586	2.47420720377176e-119	6.51800827104074	0.0106787530092319	4	ns	p<0.05	0.0403419558126539	p<0.05
Incidence.of.HIV..all..per.1.000.uninfected.population.	publication_count	Multidimensional.Poverty.Index	-0.00264407603977144	-0.00803770733588817	0.0027495552563453	0.336644080311537	99.9976654617962	-0.0288886689979052	0.0113427532679277	-2.54688331091445	0.0108689770716176	-0.0511200568885675	-0.00665728110724305	99.9911424067087	2.83295869306628e-05	6.23800105467263e-06	77.980614154593	0.00652320737419583	48.1967078824264	3.42151036822441e-11	6.48661459941453	0.0108689770716176	4	ns	p<0.05	0.123181740145	ns
Prevalence.of.moderate.or.severe.food.insecurity.in.the.population....	publication_count	Percentage.of.territory.effectively.controlled.by.government	0.0670355142375172	-0.0634265137795377	0.197497542254572	0.313890827254502	99.9991304648549	-1.97766516304069	0.77712592172926	-2.5448451888466	0.0109326195606963	-3.50080398108253	-0.454526344998848	99.9292321634716	0.0171781461262556	0.00532683497231982	68.9906295291194	0.0698989091788573	33.3195895159641	5.81758941435912e-08	6.47623703519571	0.0109326195606963	4	ns	p<0.05	0.0851420523974898	p<0.10
publication_count	Elderly.Literacy.Rate	CHARGES.FOR.THE.USE.OF.INTELLECTUAL.PROPERTY..PAYMENTS..BOP..CURRENT.US..	3205.14204300847	-292.737785134401	6703.02187115134	0.0725049388840773	95.6320067771511	4.43891790069926e-07	1.74558838467254e-07	2.54293505827375	0.0109925657838903	1.01762753490962e-07	7.86020826648889e-07	93.420689345926	9660147.41464106	4346719.39749802	55.003591447165	2.31231938526407	38.5782752585442	4.19598538594595e-09	6.46651871059771	0.0109925657838903	4	p<0.10	p<0.05	0.0227179692867066	p<0.05
Antibiotic.consumption.rate	publication_count	Private.civil.liberties.index	0.0427599603820217	-0.00872629107744412	0.0942462118414874	0.103572811997286	99.4993630084521	-0.26881397954696	0.105796949221069	-2.54084812015947	0.0110583945202919	-0.476172189694469	-0.0614557693994519	96.6648903714946	0.00271297718936277	0.000912012982389642	66.3833154968819	2.84873445543239	42.8879043908351	4.86418284051092e-10	6.45590916971791	0.0110583945202919	4	ns	p<0.05	0.0495263053507149	p<0.05
publication_count	Lifespan.Inequality.in.wome	RESEARCH.AND.DEVELOPMENT.EXPENDITURE....OF.GDP.	-12054.0033454128	-28557.1981118347	4449.19142100909	0.152268067485072	97.9348201401122	-36148.4394172194	14256.0270389868	-2.53566013296426	0.0112235601559679	-64089.7389762628	-8207.13985817608	59.7129990021662	193031875.188962	43582330.9617019	77.4222102339117	39.0278157281172	4.4313564271968	0.109079509948985	6.42957230990434	0.0112235601559679	4	ns	p<0.05	0.0490205921840009	p<0.05
publication_count	Human.rights.index	International.migrant.stock..total	-6861.15979389806	-14682.9368950986	960.617307302459	0.0855680268035816	99.6865941113499	-0.00105385618247353	0.000417385926998983	-2.5248962993333	0.0115732434451693	-0.0018719175670454	-0.00023579479790166	98.7612993307002	56745155.5757412	14214508.7267557	74.9502691771059	0.928203826099364	238.993967965671	1.26799999599304e-52	6.37510132238699	0.0115732434451693	4	p<0.10	p<0.05	0.0217849288379658	p<0.05
publication_count	CURRENT.HEALTH.EXPENDITURE....OF.GDP.	Gini.Coefficient	-34.6432878043641	-101.750183079306	32.4636074705777	0.311627705527919	79.7213053348915	-1529.76018998287	606.003699531788	-2.52434133845189	0.0115915316490126	-2717.50561556321	-342.014764402534	21.8234113892662	3455.18411766336	196.360782779895	94.3169227429568	72.625371225934	3.65528465406877	0.160792216697	6.37229919301708	0.0115915316490126	4	ns	p<0.05	0.076504108883483	p<0.10
drugs.pipeline.for.neglected.tropical.diseases.by.region	publication_count	International.migrant.stock..total	-0.00233832272157788	-0.00838397523038402	0.00370732978722826	0.448409026538458	98.7831109779291	4.86035345960022e-10	1.92842429445464e-10	2.52037555924628	0.0117229681331786	1.08071129555707e-10	8.63999562364337e-10	93.7630718813038	3.1960920694538e-05	7.61573000436058e-06	76.1717439959041	5.08187993567738	22.067648669199	1.61462241466562e-05	6.35229295964602	0.0117229681331785	4	ns	p<0.05	0.0797161833056144	p<0.10
publication_count	Multidimensional.Poverty.Index	RESEARCH.AND.DEVELOPMENT.EXPENDITURE....OF.GDP.	-13718.243987218	-31868.5172914039	4432.02931696788	0.138508095704228	97.2905837186367	-22099.4297664473	8775.76471806676	-2.51823407719113	0.0117944908203844	-39299.6125506555	-4899.24698223918	34.4082923841592	240398357.250025	12955509.7264699	94.610816032742	64.6334814028173	3.22259355158654	0.199628572651462	6.34150286752666	0.0117944908203844	4	ns	p<0.05	0.0432464663414094	p<0.05
publication_count	Share.of.population.with.no.formal.education	Private.civil.liberties.index	-22787.8168715668	-56190.2838155807	10614.650072447	0.181181576682073	99.9946070061036	-177427.378876291	70477.8889551026	-2.51748997461203	0.0118194333180015	-315561.502934705	-39293.2548178763	99.4092196456816	1131124025.04313	368144634.222578	67.4532035327832	0.585418932029248	121.373847486707	4.40558814242898e-27	6.33775577227208	0.0118194333180015	4	ns	p<0.05	0.0252147910784031	p<0.05
publication_count	Lifespan.Inequality.in.wome	Human.Development.Index	-12054.0033454128	-28557.1981118347	4449.19142100909	0.152268067485072	97.9348201401122	-101593.434978441	40385.7425276936	-2.51557675109665	0.0118837799233942	-180748.035821628	-22438.834135254	57.1346428298671	193031875.188962	37351805.2593118	80.6499288147372	41.6605424422831	4.48488178127953	0.106198967691585	6.32812639065796	0.0118837799233942	4	ns	p<0.05	0.0490205921840009	p<0.05
publication_count	Population.in.year	Human.Development.Index	8.60547607127435e-06	-3.17529367720559e-06	2.03862458197543e-05	0.152232245350556	99.9118132990255	5.32334640011133e-05	2.1308073510355e-05	2.49827672010066	0.0124798732786626	1.14704073408857e-05	9.4996520661341e-05	99.580097944666	1.43583412122103e-10	5.10980339361311e-11	64.4123000136829	0.332008141386372	110.579270947871	9.7278397392526e-25	6.24138657019691	0.0124798732786626	4	ns	p<0.05	0.0274557212130578	p<0.05
drugs.pipeline.for.neglected.tropical.diseases.by.country	publication_count	Population.ages.65.	0.00567268432643706	-0.00899814339071165	0.0203435120435858	0.448542002323943	99.6580793063284	-7.12843871924114e-10	2.85418489232512e-10	-2.49753922333814	0.0125058629277545	-1.27225383134167e-09	-1.53433912506558e-10	90.5742428687255	0.000203907766816015	4.74642259965771e-05	76.7226983367418	9.11500251743878	8.94876649073977	0.0113972492635342	6.2377021721125	0.0125058629277545	4	ns	p<0.05	0.212599669771827	ns
Prevalence.of.moderate.or.severe.food.insecurity.in.the.population....	publication_count	LGBT..legal.equality.index	0.0670355142375172	-0.0634265137795377	0.197497542254572	0.313890827254502	99.9991304648549	-0.00410960838495427	0.00164574357948731	-2.497113424094	0.0125208900584544	-0.00733520652853742	-0.000884010241371108	99.9754969296854	0.0171781461262556	0.00553277109668946	67.7918032829339	0.0236337406731902	31.5079248975424	1.43926591475799e-07	6.23557545279044	0.0125208900584544	4	ns	p<0.05	0.0851420523974898	p<0.10
Deaths.from.rabies.by.world.region	publication_count	Population.ages.65.	0.0109462747102825	-0.0885430741275032	0.110435623548068	0.829265074920159	96.1343211538139	4.95614611416064e-09	1.98554734088586e-09	2.49611077615981	0.0125563382625282	1.06454483642509e-09	8.84774739189619e-09	82.1970659302572	0.0093183820494213	0.00251280504891031	73.0338911241961	14.4976893332998	10.0044136925008	0.00672309378142719	6.23056900686114	0.0125563382625282	4	ns	p<0.05	0.17507464739104	ns
Reported.cases.of.leprosy	publication_count	CURRENT.HEALTH.EXPENDITURE....OF.GDP.	-0.0170292312694855	-0.0904627549391436	0.0564042924001726	0.649457786961618	91.4499116749555	0.0148975356760571	0.00598143676701139	2.49062829824089	0.0127517447244274	0.00317413503691108	0.0266209363152031	53.8281077218797	0.00393882530399667	0.000943533188064834	76.0453151576069	41.1392458057222	7.7454759222787	0.02080133813066	6.20322931999833	0.0127517447244274	4	ns	p<0.05	0.0333507169715795	p<0.05
Antibiotic.consumption.rate	publication_count	Average.years.of.schooling	0.0427599603820217	-0.00872629107744412	0.0942462118414874	0.103572811997286	99.4993630084521	-0.0133988377554981	0.0053979135957614	-2.48222531127939	0.0130564689772807	-0.0239785539948496	-0.00281912151614668	97.2834307854135	0.00271297718936277	0.000945944618280925	65.1325996403563	2.22708181845381	35.295243206146	2.16638339925138e-08	6.16144249595609	0.0130564689772807	4	ns	p<0.05	0.0495263053507149	p<0.05
Antibiotic.consumption.rate	publication_count	Human.Development.Index	0.0427599603820217	-0.00872629107744412	0.0942462118414874	0.103572811997286	99.4993630084521	-0.231025230324964	0.0931264316930458	-2.48076970334745	0.0131099043575422	-0.413549682452063	-0.0485007781978645	97.6397158086769	0.00271297718936277	0.000945859837955211	65.1357246325622	1.86900412580256	32.2327717279599	1.00171124949753e-07	6.15421832104659	0.0131099043575422	4	ns	p<0.05	0.0495263053507149	p<0.05
publication_count	Functioning.government.index	International.migrant.stock..total	-633.775097058432	-1195.6704943159	-71.8796998009674	0.0270573326110776	98.7776193844614	-5.55537855855388e-05	2.25114495963429e-05	-2.46780134472388	0.0135945741553251	-9.96754160341595e-05	-1.1432155136918e-05	97.2016904536793	319668.790792408	113764.930506744	64.4116242237039	1.5954311721649	108.61960103992	2.59151257722629e-24	6.09004347702099	0.0135945741553252	4	p<0.05	p<0.05	0.023611628796091	p<0.05
publication_count	RESEARCH.AND.DEVELOPMENT.EXPENDITURE....OF.GDP.	Lifespan.Inequality.in.man	-189.530667448005	-535.8605930888	156.799258192789	0.283450878890573	77.5172895501673	-42247.0566042284	17132.6022831487	-2.46588672905703	0.0136674547095997	-75826.3400406485	-8667.77316780834	2.55372753458561e-08	88415.0632936117	5.63558736792859e-06	99.999999993626	99.999999967056	3.68065405989396	0.158765496544205	6.08059736053956	0.0136674547095997	4	ns	p<0.05	0.150342001805597	ns
Tuberculosis.case.detection.rate.....all.forms.	publication_count	Lifespan.Inequality.in.wome	0.0827378416784666	-0.0511836971999156	0.216659380556849	0.225940606366904	99.9635279276162	1.95114565482202	0.792335740485679	2.46252384579551	0.0137962998455539	0.398196139806218	3.50409516983783	99.8514339340344	0.0179425215656616	0.00569182189580336	68.2774693903873	0.112134891500576	38.9702489298274	3.44919672994159e-09	6.06402369111148	0.0137962998455539	4	ns	p<0.05	0.0781790324581387	p<0.10
Antiretroviral.therapy.coverage....of.people.living.with.HIV.	publication_count	Percentage.of.territory.effectively.controlled.by.government	0.159972613374447	-0.137916278561231	0.457861505310125	0.292550965956046	99.9712812404484	-4.57261305739476	1.85887349953711	-2.45988393429322	0.0138981954186314	-8.21593816830344	-0.92928794648609	99.7712261441724	0.0877638849872934	0.0265597534174421	69.7372633158987	0.200112566122672	20.16138886413	4.18803241481373e-05	6.0510289701939	0.0138981954186314	4	ns	p<0.05	0.105029530673432	ns
Children.with.fever.receiving.antimalarial.drugs....of.children.under.age.5.with.fever.	publication_count	higher.education.institutions.offering.disciplines.related.to.research.for.health.in.2023.by.income	8.95154231201203e-05	-0.00185130845496453	0.00203033930120477	0.927970778726841	99.4826528826847	-0.000184769380782536	7.52799652397593e-05	-2.45442967719318	0.0141108261083304	-0.000332315401409891	-3.72233601551807e-05	0	2.06887560724409e-06	0	100	100	0.705495703172733	0.702754369438399	6.02422504028661	0.0141108261083304	4	ns	p<0.05	0.479768087683233	ns
publication_count	Functioning.government.index	higher.education.institutions.offering.disciplines.related.to.research.for.health.in.2023.by.region	-633.775097058432	-1195.6704943159	-71.8796998009674	0.0270573326110776	98.7776193844614	-305.88910104256	125.306416765863	-2.44112878603909	0.0146414323338765	-551.485164935419	-60.2930371497025	91.9170025348448	319668.790792408	114833.656077361	64.0773014491947	6.94551750929913	25.9922736795154	2.26907831000704e-06	5.9591097500287	0.0146414323338765	4	p<0.05	p<0.05	0.0241583633508962	p<0.05
publication_count	GDP.per.capita	higher.education.institutions.offering.disciplines.related.to.research.for.health.in.2023.by.income	113.487776439057	26.6922456143116	200.283307263802	0.010385813857688	99.4439891310636	-0.236681075381896	0.0972579492638587	-2.43353964558501	0.0149519979119947	-0.427303153149283	-0.046058997614509	96.7356136503991	7755.96868422485	2875.85615181128	62.9207353858894	2.72351853976308	46.332513584552	8.69005467227473e-11	5.92211520663403	0.0149519979119946	4	p<0.05	p<0.05	0.164471977031941	ns
publication_count	Population.in.year	Youth.Literacy.Rate	8.60547607127435e-06	-3.17529367720559e-06	2.03862458197543e-05	0.152232245350556	99.9118132990255	-2.95545730975293e-05	1.21685575850049e-05	-2.4287655205699	0.0151503270299916	-5.34045077079406e-05	-5.70463848711794e-06	99.60987055333	1.43583412122103e-10	5.34989925646918e-11	62.7401300930246	0.302209254066771	253.084774459118	1.10494204442901e-55	5.89890195390918	0.0151503270299916	4	ns	p<0.05	0.0312475494993576	p<0.05
publication_count	Elderly.Literacy.Rate	Rigorous.and.impartial.public.administration.index	3205.14204300847	-292.737785134401	6703.02187115134	0.0725049388840773	95.6320067771511	5326.2680091347	2193.68202747336	2.42800366800169	0.0151821897270341	1026.7302417541	9625.80577651529	93.5118349782947	9660147.41464106	5516330.74045865	42.8959983354083	2.21701067488526	36.1985880156404	1.37903880191157e-08	5.89520181182964	0.0151821897270342	4	p<0.10	p<0.05	0.0281637173777137	p<0.05
Deaths.from.rabies.by.world.region	publication_count	higher.education.institutions.offering.disciplines.related.to.research.for.health.in.2023.by.income	0.0109462747102825	-0.0885430741275032	0.110435623548068	0.829265074920159	96.1343211538139	-0.000324847051217103	0.000133861242838107	-2.42674462248924	0.0152349757021726	-0.000587210266105563	-6.24838363286422e-05	91.1764664665484	0.0093183820494213	0.00277532933948244	70.2166178123723	5.15721609905892	26.8428270613651	1.48304443746448e-06	5.88908946278043	0.0152349757021726	4	ns	p<0.05	0.17507464739104	ns
publication_count	Sex.ratio	NURSES.AND.MIDWIVES..PER.1.000.PEOPLE.	-658.612332034855	-2149.08466175983	831.859997690123	0.386450642542927	99.7290911442061	-423.972817240481	174.829511683479	-2.42506435645753	0.0153056732111129	-766.632363574824	-81.3132709061371	99.0283015846027	2052850.67389917	501717.415214778	75.5599653889185	0.702693217759452	35.2832841773135	2.17937612640559e-08	5.88093713296078	0.0153056732111129	4	ns	p<0.05	0.0841812026611212	p<0.10
publication_count	Elderly.Literacy.Rate	PHYSICIANS..PER.1.000.PEOPLE.	3205.14204300847	-292.737785134401	6703.02187115134	0.0725049388840773	95.6320067771511	6702.81834472474	2767.72177481935	2.42178184444217	0.0154446192071333	1278.18334685155	12127.4533425979	88.8685530343579	9660147.41464106	4397694.66296466	54.4759052403336	7.07237458537699	14.242646131283	0.000807697407185794	5.8650273020697	0.0154446192071333	4	p<0.10	p<0.05	0.0281637173777137	p<0.05
Antiretroviral.therapy.coverage....of.people.living.with.HIV.	publication_count	LGBT..legal.equality.index	0.159972613374447	-0.137916278561231	0.457861505310125	0.292550965956046	99.9712812404484	-0.00950551755439976	0.00392504415623516	-2.42176066715064	0.0154455192166812	-0.0171984627383501	-0.00181257237044945	99.8741819514628	0.0877638849872934	0.0275505225557219	68.6083603070777	0.0971271827076361	18.5085134176082	9.57034022625874e-05	5.8649247289579	0.0154455192166812	4	ns	p<0.05	0.105029530673432	ns
Deaths.from.rabies.by.world.region	publication_count	Sex.ratio	0.0109462747102825	-0.0885430741275032	0.110435623548068	0.829265074920159	96.1343211538139	0.060156096038808	0.0248403602476558	2.42170787537129	0.0154477630050918	0.0114698845904022	0.108842307487214	80.9190059421794	0.0093183820494213	0.00272062953456395	70.8036274952591	15.8271416794946	9.52139599068013	0.00855963272814011	5.86466903363532	0.0154477630050918	4	ns	p<0.05	0.17507464739104	ns
Children..ages.0.14..newly.infected.with.HIV	publication_count	Percentage.of.territory.effectively.controlled.by.government	-24.2139400623589	-72.5300987170653	24.1022185923476	0.325977683085284	99.999142147259	732.906938413349	303.255888665747	2.41679375671141	0.015657886194467	138.536318528796	1327.2775582979	99.9750013955433	2333.4706518356	771.536558191758	66.9360933429852	0.0241409588095968	24.6284470694208	4.4874608217806e-06	5.84089206247926	0.015657886194467	4	ns	p<0.05	0.121679052607877	ns
Reported.cases.of.leprosy	publication_count	Average.years.of.schooling	-0.0170292312694855	-0.0904627549391436	0.0564042924001726	0.649457786961618	91.4499116749555	0.0219645383487583	0.0091134595677624	2.41012078733029	0.0159472398962769	0.00410248582138201	0.0398265908761345	57.6686536421042	0.00393882530399667	0.00109807082376968	72.1218703795904	36.9396289336194	7.66565931786095	0.0216482716543002	5.80868220952158	0.0159472398962769	4	ns	p<0.05	0.0387290111766724	p<0.05
Number.of.people.with.mild.or.severe.anemia.from.neglected.tropical.diseases	publication_count	Sex.gap.in.life.expectancy	-1524.79535566144	-4435.00895255219	1385.41824122932	0.30446016926358	99.9845043671478	2060.69684321308	856.516880359397	2.40590336333874	0.0161325315181114	381.954605558059	3739.4390808681	96.5769327427431	8076944.43675372	2544938.28610833	68.4913235935149	3.40809973102629	41.235147801787	1.11147941702322e-09	5.78837099372467	0.0161325315181114	4	ns	p<0.05	0.182835357205263	ns
DEATH.RATE	publication_count	Percentage.of.territory.effectively.controlled.by.government	-81.8990287699618	-241.573275816064	77.7752182761404	0.314756556771195	99.9964979258554	2475.00364429553	1033.77623910992	2.39413864496103	0.0166594501047305	448.83944756682	4501.16784102423	99.9651571565998	24889.64762869	7573.03542785953	69.5735530657727	0.0313418668709946	89.2691292096494	4.12529385595323e-20	5.73189985129582	0.0166594501047305	4	ns	p<0.05	0.113447405621355	ns
DEATH.RATE	publication_count	LGBT..legal.equality.index	-81.8990287699618	-241.573275816064	77.7752182761404	0.314756556771195	99.9964979258554	5.14865449457013	2.15099903487195	2.39361078787124	0.0166834420031405	0.932773855440694	9.36453513369956	99.9824043524843	24889.64762869	7561.98859688781	69.6179363014718	0.0140940669557453	55.5417331886939	8.69492580387652e-13	5.72937260381359	0.0166834420031405	4	ns	p<0.05	0.113447405621355	ns
publication_count	Elderly.Literacy.Rate	International.migrant.stock..total	3205.14204300847	-292.737785134401	6703.02187115134	0.0725049388840773	95.6320067771511	0.000947926555629859	0.000398147541327882	2.38084241954221	0.0172730991755963	0.000167571714094037	0.00172828139716568	90.7168120445968	9660147.41464106	5880489.78141477	39.126293533552	5.13969631946345	24.4906466486581	4.80754824424686e-06	5.66841062669162	0.0172730991755963	4	p<0.10	p<0.05	0.0297481152468603	p<0.05
publication_count	Percentage.of.territory.effectively.controlled.by.government	NURSES.AND.MIDWIVES..PER.1.000.PEOPLE.	-20071.0473180606	-87584.2020397666	47442.1074036455	0.560109089584211	99.7783794634361	-15749.2984594433	6618.00939207425	-2.37976369122484	0.0173237434255054	-28720.3585172566	-2778.23840162995	99.4803629422083	4513863424.73928	1525539472.96354	66.2032425570861	0.298678454020137	27.6156963525558	1.00769181285586e-06	5.66327522607209	0.0173237434255054	4	ns	p<0.05	0.0692949737020217	p<0.10
Deaths.from.cysticercosis	publication_count	Population.ages.65.	0.049218077178491	-0.123156207623468	0.22159236198045	0.575732480264421	99.9858352007652	-8.39675817478424e-09	3.54226949984017e-09	-2.37044588932691	0.0177666443447158	-1.53394788180057e-08	-1.45403753156279e-09	99.8587619140502	0.0278631194587941	0.0069698497710597	74.9853932135373	0.127091288940969	33.348357028314	5.73450955926434e-08	5.61901371422686	0.0177666443447159	4	ns	p<0.05	0.151016476930085	ns
Children..ages.0.14..newly.infected.with.HIV	publication_count	LGBT..legal.equality.index	-24.2139400623589	-72.5300987170653	24.1022185923476	0.325977683085284	99.999142147259	1.52206438662216	0.642816690116135	2.36780471015333	0.0178939783246879	0.26216682533329	2.78196194791103	99.9903769053795	2333.4706518356	805.207048139562	65.4931572631456	0.00876531707307128	26.4926082453784	1.76686437370886e-06	5.6064991454243	0.0178939783246879	4	ns	p<0.05	0.121679052607877	ns
Prevalence.of.anemia.among.pregnant.women....	publication_count	Percentage.of.territory.effectively.controlled.by.government	-0.0263776104927022	-0.0762177087862244	0.02346248780082	0.299595761014552	99.9899420791217	0.775423432341216	0.32749477213642	2.3677429330634	0.0178969662067489	0.133545473828681	1.41730139085375	99.9315476369306	0.00241170153344756	0.000735858561398528	69.4879921419378	0.058400316048739	15.1447821882661	0.000514460852442056	5.60620659707166	0.0178969662067489	4	ns	p<0.05	0.135968832329186	ns
Children..0.14..living.with.HIV	publication_count	Percentage.of.territory.effectively.controlled.by.government	-116.374465139303	-357.239337999983	124.490407721377	0.343658399505509	99.9988348054797	3627.16313586675	1533.68862149301	2.36499318377664	0.0180304027749778	621.188674241577	6633.13759749192	99.8316329260675	58155.0831888158	20350.8215753409	65.0059453801027	0.167203827662013	28.5467851234002	6.32622118850169e-07	5.59319275930997	0.0180304027749779	4	ns	p<0.05	0.126197952788905	ns
publication_count	Lifespan.Inequality.in.man	NURSES.AND.MIDWIVES..PER.1.000.PEOPLE.	-21645.8029189826	-39509.5346568041	-3782.07118116113	0.0175525933837046	99.1011918058519	-3877.81028476464	1640.12114194434	-2.36434381924225	0.0180620412648178	-7092.38865325826	-663.23191627103	97.8560892995793	326976706.81851	125922148.903328	61.4889543268838	1.25639508827691	75.0445413499897	5.06156592063213e-17	5.59012169558903	0.0180620412648179	4	p<0.05	p<0.05	0.0425748115527849	p<0.05
Incidence.of.malaria..per.1.000.population.at.risk.	publication_count	Percentage.of.territory.effectively.controlled.by.government	-0.487755530328778	-1.45485102886864	0.479339968211083	0.322903090523704	99.9999371792339	14.8503606018018	6.29391502140297	2.35947904464899	0.0183006144256509	2.51451383809635	27.1862073655073	99.9888252658971	0.920614340927576	0.301541928793642	67.2455755479738	0.0111119203173842	64.7117438728384	8.87203733738853e-15	5.56714136213771	0.0183006144256509	4	ns	p<0.05	0.132869605623497	ns
publication_count	LGBT..legal.equality.index	Average.years.of.schooling	-59.3967494113697	-138.607600069748	19.814101247008	0.141645408913774	98.7094646747633	-28.039327821983	11.8908037220833	-2.35806834233661	0.0183703105917488	-51.3448748645012	-4.73378077946485	70.7761692785302	5074.68233391562	1803.4215676667	64.4623751990565	28.2984975030208	6.36064548887401	0.0415722357479542	5.56048630713011	0.0183703105917488	4	ns	p<0.05	0.045219226071997	p<0.05
publication_count	Multidimensional.Poverty.Index	Human.Development.Index	-13718.243987218	-31868.5172914039	4432.02931696788	0.138508095704228	97.2905837186367	-94426.5308873426	40177.2449902457	-2.35024902554338	0.0187608547823628	-173172.484066266	-15680.5777084188	52.4928248748347	240398357.250025	41350190.8851278	82.7993038895346	46.0453181916932	3.72805398644628	0.155046998294011	5.52367048206762	0.0187608547823628	4	ns	p<0.05	0.0613949069825757	p<0.10
Share.of.deaths.attributed.to.unsafe.sanitation	publication_count	Average.years.of.schooling	-6.18562783874037e-05	-0.000147753645870133	2.40410890953258e-05	0.158124873036972	99.9987245946222	2.21468984329168e-05	9.45692311254142e-06	2.34187147017685	0.0191873213190679	3.61166972777123e-06	4.06821271380625e-05	99.8243062044844	7.43740590454102e-09	2.69246844651825e-09	63.7982855705868	0.174420614707702	512.621075868771	4.85006681405115e-112	5.48436198282829	0.0191873213190679	4	ns	p<0.05	0.0652368924848308	p<0.10
publication_count	International.migrant.stock..total	Sex.gap.in.life.expectancy	0.000539952728954444	-0.000805759767755894	0.00188566522566478	0.431624655726791	99.9687352056734	0.000995404625165514	0.000425239000210151	2.34081216603743	0.0192418450262684	0.000161951499931798	0.00182885775039923	99.5029816046086	1.85415661922092e-06	7.0756577304381e-07	61.8389425300482	0.46589926351124	88.5128943629628	6.02100794722673e-20	5.47940159666884	0.0192418450262684	4	ns	p<0.05	0.634980885866857	ns
Incidence.of.malaria..per.1.000.population.at.risk.	publication_count	LGBT..legal.equality.index	-0.487755530328778	-1.45485102886864	0.479339968211083	0.322903090523704	99.9999371792339	0.0308820689153329	0.0132253163534647	2.33507222738325	0.0195396478858083	0.00496092517839357	0.0568032126522723	99.9961982326763	0.920614340927576	0.308849878082682	66.4517633114973	0.00373894890641202	52.566926629191	3.84801642533692e-12	5.45256230709659	0.0195396478858083	4	ns	p<0.05	0.132869605623497	ns
publication_count	Youth.Literacy.Rate	CHARGES.FOR.THE.USE.OF.INTELLECTUAL.PROPERTY..PAYMENTS..BOP..CURRENT.US..	2983.1075228834	-8887.76585305129	14853.9808988181	0.622343407046466	99.9387660594028	4.74457484497281e-07	2.03408045893581e-07	2.3325403988469	0.0196722802263835	7.57850403801924e-08	8.7312992861437e-07	99.8780236108813	138364170.541261	47315069.3881027	65.803958349179	0.0607796663062561	248.519767498327	1.08297433807318e-54	5.44074471225285	0.0196722802263834	4	ns	p<0.05	0.216395082490218	ns
Prevalence.of.anemia.among.pregnant.women....	publication_count	LGBT..legal.equality.index	-0.0263776104927022	-0.0762177087862244	0.02346248780082	0.299595761014552	99.9899420791217	0.00161204372844052	0.000692924801948856	2.32643386974551	0.0199954165189979	0.000253936072626209	0.00297015138425482	99.9481620181602	0.00241170153344756	0.000771884999557298	67.9941738705172	0.0417842635897567	17.0532598210317	0.00019812153340092	5.41229455029905	0.0199954165189979	4	ns	p<0.05	0.135968832329186	ns
publication_count	Multidimensional.Poverty.Index	Lifespan.Inequality.in.wome	-13718.243987218	-31868.5172914039	4432.02931696788	0.138508095704228	97.2905837186367	283125.828216446	122157.458326998	2.31771217323923	0.0204649689941919	43701.6094525782	522550.046980314	54.6113634080219	240398357.250025	49039289.0628084	79.6008218925534	43.8677811144012	3.84839999024573	0.14599250486643	5.3717897179813	0.0204649689941919	4	ns	p<0.05	0.0613949069825757	p<0.10
publication_count	Functioning.government.index	Multidimensional.Poverty.Index	-633.775097058432	-1195.6704943159	-71.8796998009674	0.0270573326110776	98.7776193844614	2754.62517542156	1190.88385934861	2.31309304748515	0.0207175238904048	420.535701328212	5088.7146495149	91.8306431139578	319668.790792408	124879.068878615	60.9348574288219	7.03294563464292	23.8126196532379	6.74769342279686e-06	5.35039944632413	0.0207175238904048	4	p<0.05	p<0.05	0.0325561089706362	p<0.05
Children..0.14..living.with.HIV	publication_count	LGBT..legal.equality.index	-116.374465139303	-357.239337999983	124.490407721377	0.343658399505509	99.9988348054797	7.52748700665544	3.25521003068585	2.31244280267514	0.0207532939031324	1.14739258439764	13.9075814289132	99.9435040394874	58155.0831888158	21273.2862248231	63.4197303858138	0.0553314107108891	28.5783369708877	6.22720231617612e-07	5.34739171564408	0.0207532939031324	4	ns	p<0.05	0.126197952788905	ns
publication_count	Population.ages.65.	State.capacity.index	4.36168480916235e-05	1.05439448691576e-05	7.66897513140894e-05	0.00974302769217021	99.5293250075908	3.34330018545701e-05	1.44618244485506e-05	2.311810793549	0.020788112352083	5.08834678467003e-06	6.17776569244702e-05	99.068885260652	1.12534534731901e-09	4.47372857480031e-10	60.2457273630857	0.462617170269855	78.9406869359373	7.21518769127469e-18	5.34446914516963	0.020788112352083	4	p<0.01	p<0.05	0.0571673089682283	p<0.10
publication_count	Lifespan.Inequality.in.man	CURRENT.HEALTH.EXPENDITURE....OF.GDP.	-21645.8029189826	-39509.5346568041	-3782.07118116113	0.0175525933837046	99.1011918058519	-4495.10965612137	1944.99261339088	-2.31111914007974	0.0208262750540654	-8307.22512856394	-682.99418367881	98.1467051028924	326976706.81851	130797275.402153	59.9979837478904	0.963143515800939	123.281150740584	1.69761129191185e-27	5.3412716796429	0.0208262750540654	4	p<0.05	p<0.05	0.0437050981458052	p<0.05
publication_count	PHYSICIANS..PER.1.000.PEOPLE.	Population.in.year	155.609900767888	-80.0888842979232	391.3086858337	0.195671908229019	60.3269047365061	7.81220199039451e-07	3.38743670527627e-07	2.30622818080297	0.0210978857190858	1.172948048144e-07	1.4451455932645e-06	5.32351099834155e-09	32656.7749692388	1.02337668302437e-06	99.9999999968663	99.9999999911756	2.08205783835274	0.353091192691143	5.31868842192979	0.0210978857190858	4	ns	p<0.05	0.174057557182458	ns
publication_count	Lifespan.Inequality.in.man	Corruption.Perception.Index	-21645.8029189826	-39509.5346568041	-3782.07118116113	0.0175525933837046	99.1011918058519	-817.218027874896	354.891234323545	-2.30272812861267	0.0212941445244493	-1512.79206557801	-121.643990171783	97.6513712993448	326976706.81851	130809124.568802	59.9943598913887	1.46296979893782	52.6136711404603	3.75912247441154e-12	5.30255683430399	0.0212941445244493	4	p<0.05	p<0.05	0.0437050981458052	p<0.05
publication_count	Human.Development.Index	International.migrant.stock..total	11224.4537840979	264.087013855666	22184.8205543401	0.0447295662696783	99.8723524260115	0.00105728290020533	0.000459488362372884	2.301000388226	0.0213916091355253	0.000156702258639192	0.00195786354177148	99.59491260023	124064683.349384	50223930.7348868	59.5179471071159	0.277794423624016	165.783043826371	1.00154262322119e-36	5.29460278661619	0.0213916091355252	4	p<0.05	p<0.05	0.0371538474459123	p<0.05
publication_count	LGBT..legal.equality.index	CHARGES.FOR.THE.USE.OF.INTELLECTUAL.PROPERTY..PAYMENTS..BOP..CURRENT.US..	-59.3967494113697	-138.607600069748	19.814101247008	0.141645408913774	98.7094646747633	-7.41791193181934e-09	3.24376151940059e-09	-2.28682407367299	0.0222060937477757	-1.37755676842814e-08	-1.06025617935727e-09	97.8700364248067	5074.68233391562	2391.09409428312	52.8818961080043	0.850403001092585	132.127123674573	2.03685277563785e-29	5.22956434393034	0.0222060937477757	4	ns	p<0.05	0.0507567857092016	p<0.10
Children..0.14..living.with.HIV	publication_count	Population.ages.65.	-116.374465139303	-357.239337999983	124.490407721377	0.343658399505509	99.9988348054797	1.12053649519537e-05	4.90231961497335e-06	2.28572713164779	0.0222702269627479	1.59699506590169e-06	2.08137348380058e-05	99.8671994985284	58155.0831888158	21744.5944353084	62.6092969986667	0.13163684077648	28.4203407313293	6.73909258997812e-07	5.22454852035082	0.022270226962748	4	ns	p<0.05	0.126197952788905	ns
publication_count	Sex.gap.in.life.expectancy	Share.of.population.with.no.formal.education	-672.301591151828	-1898.83655576768	554.233373464022	0.282680795639826	99.3974082223446	5967.57080788506	2613.03563904485	2.28376939017426	0.0223850875136603	846.11506503755	11089.0265507326	98.2353833075358	1546514.49732683	631701.364949355	59.153220610524	1.16906963228802	123.825452552654	1.29313723947933e-27	5.2156026274969	0.0223850875136603	4	ns	p<0.05	0.369353943975395	ns
publication_count	Lifespan.Inequality.in.man	Income.inequality..Atkinson.index	-21645.8029189826	-39509.5346568041	-3782.07118116113	0.0175525933837046	99.1011918058519	195228.070287732	85567.4302348315	2.28156986544937	0.0225147475296572	27518.988777819	362937.151797646	97.6685820834901	326976706.81851	132624668.766709	59.4391080462123	1.4456029198603	52.4984202685261	3.98210662355304e-12	5.20556105092663	0.0225147475296573	4	p<0.05	p<0.05	0.0437050981458052	p<0.05
publication_count	CHARGES.FOR.THE.USE.OF.INTELLECTUAL.PROPERTY..PAYMENTS..BOP..CURRENT.US..	Sex.ratio	2.62914479497947e-07	-5.44872286038483e-07	1.07070124503438e-06	0.523526098494526	99.5406468606924	3.74133558645249e-07	1.64332420819127e-07	2.27668744110477	0.0228048970193289	5.20479323474806e-08	6.96219184943018e-07	90.4077498437037	5.2582542766457e-13	6.33339191295336e-14	87.9553335009248	9.17504286441922	12.7532000834174	0.00170089611265788	5.18330570448416	0.0228048970193289	4	ns	p<0.05	0.376280800818927	ns
publication_count	Elderly.Literacy.Rate	Share.of.population.with.no.formal.education	3205.14204300847	-292.737785134401	6703.02187115134	0.0725049388840773	95.6320067771511	-16853.5129398473	7402.79910620143	-2.27664059203347	0.0228076967978406	-31362.7325727874	-2344.29330690718	79.5606641084034	9660147.41464106	2672821.68902697	72.3314606464908	16.8054014658485	10.1282153160499	0.00631954758507973	5.18309238529452	0.0228076967978406	4	p<0.10	p<0.05	0.0372125579333188	p<0.05
Share.of.the.population.using.basic.sanitation.service	publication_count	higher.education.institutions.offering.disciplines.related.to.research.for.health.in.2023.by.region	2.28186069664119e-05	-9.65820680816921e-05	0.000142219282014516	0.707981926353587	99.717060072915	-6.41052212058355e-05	2.82969739579117e-05	-2.26544440056326	0.0234854222750361	-0.00011956627103481	-8.64417137686067e-06	99.0629551485366	1.30561232764413e-08	4.14795906672468e-09	68.2297801659905	0.655960899669562	88.5310132184956	5.96670739798416e-20	5.13223833204342	0.0234854222750361	4	ns	p<0.05	0.266168119117076	ns
publication_count	Lifespan.Inequality.in.wome	Rigorous.and.impartial.public.administration.index	-12054.0033454128	-28557.1981118347	4449.19142100909	0.152268067485072	97.9348201401122	-30119.4571894786	13328.8873644112	-2.25971278517208	0.0238390822856113	-56243.5963777156	-3995.31800124158	91.3020790131275	193031875.188962	72941499.9550063	62.2127175195275	6.77260765629164	26.7058953818762	1.58813896275138e-06	5.10630187147014	0.0238390822856112	4	ns	p<0.05	0.0851734331819178	p<0.10
publication_count	Lifespan.Inequality.in.man	Rigorous.and.impartial.public.administration.index	-21645.8029189826	-39509.5346568041	-3782.07118116113	0.0175525933837046	99.1011918058519	-10377.4253830605	4593.74879687414	-2.25903196755599	0.0238813964299457	-19381.007578958	-1373.84318716301	98.1600400331983	326976706.81851	135142356.161493	58.6691182144345	0.949687643007692	109.031113192051	2.10957316558319e-24	5.10322543043987	0.0238813964299458	4	p<0.05	p<0.05	0.0437825601215672	p<0.05
Number.of.people.with.mild.or.severe.anemia.from.neglected.tropical.diseases	publication_count	OUT.OF.POCKED.EXPENDITURE.ON.HEALTH	-1524.79535566144	-4435.00895255219	1385.41824122932	0.30446016926358	99.9845043671478	-12574.9770798647	5604.9052139568	-2.24356641189073	0.0248603123797099	-23560.3894359808	-1589.56472374861	95.479810649536	8076944.43675372	2944837.46669344	63.5402039749945	4.50539185659255	36.469278880208	1.20447200867946e-08	5.03359024456425	0.0248603123797099	4	ns	p<0.05	0.211312655227534	ns
Incidence.of.HIV..all..per.1.000.uninfected.population.	publication_count	Percentage.of.territory.effectively.controlled.by.government	-0.00264407603977144	-0.00803770733588817	0.0027495552563453	0.336644080311537	99.9976654617962	0.0800557367181197	0.0357099922961306	2.24183013130457	0.02497235304574	0.0100654379295009	0.150046035506738	99.9731072950058	2.83295869306628e-05	9.02963752937828e-06	68.1264765650184	0.0245587401235697	16.5812625684113	0.000250856051284476	5.02580233762507	0.0249723530457401	4	ns	p<0.05	0.186163386455373	ns
Antibiotic.consumption.rate	publication_count	State.capacity.index	0.0427599603820217	-0.00872629107744412	0.0942462118414874	0.103572811997286	99.4993630084521	-0.0509765663705091	0.0227714911782681	-2.23861344746533	0.0251810785039452	-0.0956078689541861	-0.00634526378683212	97.4008645797482	0.00271297718936277	0.0011191577204512	58.7479863509627	2.10905714896451	41.3722146381979	1.03785752674035e-09	5.01139016717262	0.0251810785039452	4	ns	p<0.05	0.0813382808686579	p<0.10
publication_count	Private.civil.liberties.index	LGBT..legal.equality.index	-7128.55455526563	-14524.6564336201	267.547323088876	0.0588832464456464	99.6915201043854	-210.553747505138	94.1635605701183	-2.23604275613973	0.0253489705807094	-395.110934878625	-25.99656013165	92.7871712860213	53052239.5128491	18549919.3623647	65.0346158188629	6.92571325137251	8.83984085794206	0.0120351898990682	4.99988720728496	0.0253489705807094	4	p<0.10	p<0.05	0.0522822518227131	p<0.10
publication_count	Sex.ratio	Rigorous.and.impartial.public.administration.index	-658.612332034855	-2149.08466175983	831.859997690123	0.386450642542927	99.7290911442061	-1117.66866909282	500.055339497496	-2.23508996067507	0.0254114433384251	-2097.75912478486	-137.578213400774	99.2734222973414	2052850.67389917	696573.570199733	66.0679863832149	0.456906647435367	33.8255514231325	4.51725736663041e-08	4.99562713231047	0.0254114433384252	4	ns	p<0.05	0.119796804309719	ns
publication_count	LGBT..legal.equality.index	State.capacity.index	-59.3967494113697	-138.607600069748	19.814101247008	0.141645408913774	98.7094646747633	-125.230625025796	56.0578262411684	-2.23395435433113	0.025486076597259	-235.101945510091	-15.3593045415019	77.7410281762709	5074.68233391562	2373.98123946017	53.2191163258803	21.2425794908128	8.25742517946878	0.0161035974196909	4.99055205723504	0.025486076597259	4	ns	p<0.05	0.0543702967408191	p<0.10
Antiretroviral.therapy.coverage.for.PMTCT....of.pregnant.women.living.with.HIV.	publication_count	Functioning.government.index	0.00031097013866395	-0.000438197899504944	0.00106013817683284	0.41589926153519	99.9901864484319	-0.000354217936887542	0.000158680295045849	-2.23227425172858	0.0255968425581064	-0.000665225600233596	-4.32102735414887e-05	99.6995536718468	5.32778131096397e-07	1.34293980302306e-07	74.7936387655505	0.290661300781669	13.3902961247329	0.00123689872255122	4.98304833493037	0.0255968425581065	4	ns	p<0.05	0.322836396118631	ns
publication_count	Lifespan.Inequality.in.wome	Corruption.Perception.Index	-12054.0033454128	-28557.1981118347	4449.19142100909	0.152268067485072	97.9348201401122	-2414.66539399041	1083.26781236214	-2.22905671749359	0.0258101312672478	-4537.8312918317	-291.499496149127	64.2701820032044	193031875.188962	71025660.2950493	63.2052166381739	34.3745340919041	5.7723760867609	0.0557884710259435	4.9686938498033	0.0258101312672477	4	ns	p<0.05	0.0851734331819178	p<0.10
Antibiotic.consumption.rate	publication_count	Human.rights.index	0.0427599603820217	-0.00872629107744412	0.0942462118414874	0.103572811997286	99.4993630084521	-0.224837727262004	0.101208666052143	-2.2215264367398	0.0263153261633893	-0.423203067647545	-0.0264723868764632	97.2173923408892	0.00271297718936277	0.00113418460084605	58.1940974183994	2.29345253935855	46.1056086572056	9.73406602517148e-11	4.93517970913381	0.0263153261633893	4	ns	p<0.05	0.0813382808686579	p<0.10
Prevalence.of.moderate.or.severe.food.insecurity.in.the.population....	publication_count	Population.ages.65.	0.0670355142375172	-0.0634265137795377	0.197497542254572	0.313890827254502	99.9991304648549	-5.98428426354981e-09	2.70157754523293e-09	-2.2151073450064	0.0267526974134865	-1.12792789536485e-08	-6.8928957345114e-10	99.9544444980832	0.0171781461262556	0.00694124226429693	59.592599729445	0.0446863553352171	35.9199483680557	1.58519362368907e-08	4.90670054990128	0.0267526974134865	4	ns	p<0.05	0.151598618676424	ns
publication_count	Lifespan.Inequality.in.man	Political.corruption.index	-21645.8029189826	-39509.5346568041	-3782.07118116113	0.0175525933837046	99.1011918058519	55430.4746303922	25028.1729610924	2.21472317282455	0.0267790713089196	6376.15702781182	104484.792232973	98.0406531789473	326976706.81851	138818286.518514	57.5449004092008	1.07015728830209	77.6521189837358	1.3742210878325e-17	4.90499873224603	0.0267790713089195	4	p<0.05	p<0.05	0.0465110185891762	p<0.05
publication_count	Average.years.of.schooling	PHYSICIANS..PER.1.000.PEOPLE.	427.241023214641	88.6015793716655	765.880467057616	0.0134070883349482	99.7792938540372	330.004246651473	149.102141822199	2.21327636624426	0.0268785979687379	37.7694186621801	622.239074640766	99.5845595004046	117833.079897372	50110.2367751445	57.4735406909601	0.195165094992033	258.629427277228	6.90769952070793e-57	4.89859227337541	0.0268785979687379	4	p<0.05	p<0.05	0.11084861423271	ns
publication_count	Human.Development.Index	Multidimensional.Poverty.Index	11224.4537840979	264.087013855666	22184.8205543401	0.0447295662696783	99.8723524260115	-53937.7162428187	24401.1869885501	-2.21045460895522	0.027073627422691	-101763.163920404	-6112.26856523316	99.0647777549012	124064683.349384	53211450.8285928	57.109912835757	0.808606838122341	110.90717140446	8.25683731546771e-25	4.88610957825138	0.0270736274226909	4	p<0.05	p<0.05	0.0439341010359399	p<0.05
Death.rate.from.venomous.snakes	publication_count	Multidimensional.Poverty.Index	-7.10592209807114e-06	-1.91108146052411e-05	4.8989704090988e-06	0.245991966863867	96.5369577689125	-0.00112437072352453	0.000509267652560652	-2.20781885099333	0.0272569034378143	-0.00212251698103467	-0.000126224466014394	20.0108580922527	7.43219900007362e-11	1.25160893044806e-11	83.1596418444169	79.2712982108323	2.50405670045527	0.285924253761662	4.87446407880151	0.0272569034378143	4	ns	p<0.05	0.0298946682866351	p<0.05
publication_count	Elderly.Literacy.Rate	CURRENT.HEALTH.EXPENDITURE....OF.GDP.	3205.14204300847	-292.737785134401	6703.02187115134	0.0725049388840773	95.6320067771511	2121.08408560882	960.947057514995	2.20728506219056	0.027294150241465	237.662461829693	4004.50570938795	95.559266375176	9660147.41464106	8082198.03259649	16.3346304597072	0.0760628208343181	44.3408092859507	2.35242400250991e-10	4.87210734576959	0.027294150241465	4	p<0.10	p<0.05	0.0423059328742708	p<0.05
Incidence.of.HIV..all..per.1.000.uninfected.population.	publication_count	LGBT..legal.equality.index	-0.00264407603977144	-0.00803770733588817	0.0027495552563453	0.336644080311537	99.9976654617962	0.000166351057254662	7.54050246136916e-05	2.20610043040099	0.0273769685963784	1.85599247584706e-05	0.000314142189750854	99.9864926811874	2.83295869306628e-05	9.40345600510242e-06	66.8069427622875	0.0111730414476527	15.4537279929781	0.000440824378517078	4.86687910901544	0.0273769685963784	4	ns	p<0.05	0.186163386455373	ns
publication_count	OUT.OF.POCKED.EXPENDITURE.ON.HEALTH	Share.of.population.with.no.formal.education	-14395.034226608	-32698.055573932	3907.98712071585	0.123199909935514	99.9491172680235	87779.5704415702	39922.0352629099	2.19877493378006	0.0278939296888286	9533.81913672871	166025.321746412	99.833524390328	342762334.216498	144159082.956829	57.941970699215	0.115651724452428	32.5153399590777	8.6972837512624e-08	4.83461120941953	0.0278939296888286	4	ns	p<0.05	0.0575312299832089	p<0.10
publication_count	Percentage.of.territory.effectively.controlled.by.government	Rigorous.and.impartial.public.administration.index	-20071.0473180606	-87584.2020397666	47442.1074036455	0.560109089584211	99.7783794634361	-41603.8459423715	18922.7578269989	-2.198614299392	0.0279053593352608	-78691.7697714627	-4515.92211328039	99.5086071346984	4513863424.73928	1787961770.16894	60.3895465607223	0.270371527567785	30.5102233292237	2.37022286442054e-07	4.83390483749097	0.0279053593352608	4	ns	p<0.05	0.0992190554142606	p<0.10
publication_count	Human.Development.Index	OUT.OF.POCKED.EXPENDITURE.ON.HEALTH	11224.4537840979	264.087013855666	22184.8205543401	0.0447295662696783	99.8723524260115	-49352.7291657114	22454.7550365329	-2.19787430704172	0.0279580642955981	-93363.2403189853	-5342.21801243746	99.4371894157447	124064683.349384	53954365.588346	56.5111003939753	0.435719195249	533.070071935955	1.75915717996308e-116	4.83065146955412	0.0279580642955981	4	p<0.05	p<0.05	0.0439341010359399	p<0.05
Children..ages.0.14..newly.infected.with.HIV	publication_count	Population.ages.65.	-24.2139400623589	-72.5300987170653	24.1022185923476	0.325977683085284	99.999142147259	2.23540914364733e-06	1.01950860608438e-06	2.19263391236379	0.0283337657444451	2.37208993793326e-07	4.23360929350134e-06	99.9825850451917	2333.4706518356	938.137753133109	59.7964623041162	0.016557244104068	27.1484495610895	1.27288474505356e-06	4.80764347364772	0.0283337657444451	4	ns	p<0.05	0.160558005885189	ns
Dengue.fever.deaths	publication_count	Share.of.population.with.no.formal.education	0.037438222852558	-0.0308919743446042	0.10576842004972	0.282882134459741	97.9093489185348	0.311685054971331	0.142302755760033	2.19029528491303	0.0285028285788599	0.0327767787808659	0.590593331161795	88.2614255754251	0.00441941355798756	0.00167471771380655	62.1054311430144	9.85393473623973	14.6287239988175	0.000665906026048673	4.79739343511223	0.0285028285788599	4	ns	p<0.05	0.242274042920309	ns
publication_count	Population.ages.65.	Human.rights.index	4.36168480916235e-05	1.05439448691576e-05	7.66897513140894e-05	0.00974302769217021	99.5293250075908	0.000145261878845849	6.64316694416798e-05	2.18663598351045	0.0287691083108109	1.50581993072864e-05	0.000275465558384411	99.1829716897482	1.12534534731901e-09	4.86930884170142e-10	56.7305374007907	0.3479912255169	94.393530123128	3.18203806138775e-21	4.78137692438273	0.0287691083108109	4	p<0.01	p<0.05	0.0730292749428277	p<0.10
drugs.pipeline.for.neglected.tropical.diseases.by.country	publication_count	Multidimensional.Poverty.Index	0.00567268432643706	-0.00899814339071165	0.0203435120435858	0.448542002323943	99.6580793063284	0.0801789618302574	0.0367148376434982	2.18382994387165	0.0289747463886917	0.00821920235076551	0.152138721309749	99.2853250503302	0.000203907766816015	7.17139268394171e-05	64.8302132090319	0.374033152748628	35.3173393563789	2.14258076150226e-08	4.76911322375045	0.0289747463886916	4	ns	p<0.05	0.258207594118819	ns
Antibiotic.consumption.rate	publication_count	Share.of.population.with.no.formal.education	0.0427599603820217	-0.00872629107744412	0.0942462118414874	0.103572811997286	99.4993630084521	0.247125302938395	0.1136343923761	2.17474039127587	0.0296495762487564	0.0244059864761461	0.469844619400644	98.7111593437176	0.00271297718936277	0.00116729881765232	56.9735115271463	0.79216955858056	39.2326635349257	3.02506950925087e-09	4.7294957694467	0.0296495762487564	4	ns	p<0.05	0.0840071327048098	p<0.10
Antiretroviral.therapy.coverage.for.PMTCT....of.pregnant.women.living.with.HIV.	publication_count	Multidimensional.Poverty.Index	0.00031097013866395	-0.000438197899504944	0.00106013817683284	0.41589926153519	99.9901864484319	0.00396313313370885	0.0018255335033206	2.17094516561871	0.0299353176357647	0.000385153214629236	0.00754111305278846	99.971256233401	5.32778131096397e-07	1.48242861460688e-07	72.175498052891	0.0189320729395759	13.7080159692517	0.00105521790893812	4.71300291212324	0.0299353176357648	4	ns	p<0.05	0.322836396118631	ns
publication_count	Sex.ratio	Youth.Literacy.Rate	-658.612332034855	-2149.08466175983	831.859997690123	0.386450642542927	99.7290911442061	4452.56975443459	2051.93098776827	2.1699412801779	0.0300112945931659	430.858919647078	8474.2805892221	96.4128446953089	2052850.67389917	766772.585659576	62.648399349809	3.32525485878743	24.8670642371949	3.98277351381101e-06	4.70864515942011	0.0300112945931659	4	ns	p<0.05	0.123796590196809	ns
publication_count	Average.years.of.schooling	State.capacity.index	427.241023214641	88.6015793716655	765.880467057616	0.0134070883349482	99.7792938540372	329.294873624007	151.955731390725	2.16704477422631	0.0302314402452846	31.4671128537435	627.122634394271	99.1133846929414	117833.079897372	51422.4348326448	56.359933155077	0.667382114439407	31.489024606803	1.45293165680081e-07	4.69608305350154	0.0302314402452845	4	p<0.05	p<0.05	0.11084861423271	ns
publication_count	Private.civil.liberties.index	Lifespan.Inequality.in.wome	-7128.55455526563	-14524.6564336201	267.547323088876	0.0588832464456464	99.6915201043854	100878.855466801	46736.578091827	2.15845617256353	0.0308923824236733	9276.84564617672	192480.865287426	93.3698261516723	53052239.5128491	20311158.2428483	61.7147957760973	6.34125545090871	12.026486729964	0.00244614157059097	4.6589330488776	0.0308923824236732	4	p<0.10	p<0.05	0.0599675658812481	p<0.10
publication_count	OUT.OF.POCKED.EXPENDITURE.ON.HEALTH	Lifespan.Inequality.in.wome	-14395.034226608	-32698.055573932	3907.98712071585	0.123199909935514	99.9491172680235	253798.83235843	117853.559309772	2.1535101175123	0.0312786098115141	22810.100661422	484787.564055437	99.7422628558463	342762334.216498	149017188.073463	56.5246314435064	0.206959718936279	58.4960791069335	1.98489626922405e-13	4.63760582622785	0.0312786098115141	4	ns	p<0.05	0.0607173013988215	p<0.10
publication_count	Lifespan.Inequality.in.wome	Income.inequality..Atkinson.index	-12054.0033454128	-28557.1981118347	4449.19142100909	0.152268067485072	97.9348201401122	572957.087854614	266145.365142414	2.15279754185471	0.0313345934293751	51321.7575232202	1094592.41818601	65.356578267654	193031875.188962	80173154.2837355	58.4663650988975	33.2652286754084	6.07160905087875	0.0480360011405823	4.63453725621569	0.0313345934293751	4	ns	p<0.05	0.0940037802881254	p<0.10
Incidence.of.tuberculosis..per.100.000.people.	publication_count	Lifespan.Inequality.in.wome	-0.34854455711271	-0.96218467884302	0.2650955646176	0.265601134541444	99.9953285446857	-8.70679473373995	4.06099416540619	-2.14400572350221	0.0320324281883227	-16.6661970393634	-0.747392428116521	99.9849553792504	0.379250104766687	0.16071376190178	57.623278179277	0.0103736500357513	89.482312945263	3.7081955633927e-20	4.59676054241023	0.0320324281883227	4	ns	p<0.05	0.181517093067162	ns
publication_count	RESEARCH.AND.DEVELOPMENT.EXPENDITURE....OF.GDP.	OUT.OF.POCKED.EXPENDITURE.ON.HEALTH	-189.530667448005	-535.8605930888	156.799258192789	0.283450878890573	77.5172895501673	-1539.08583861063	721.370337282372	-2.13355853306756	0.0328789354410869	-2952.94571919959	-125.225958021666	46.570549620393	88415.0632936117	24148.7467877647	72.6870672392432	39.9223710082722	3.4932084741968	0.17436504160747	4.55207201402539	0.0328789354410869	4	ns	p<0.05	0.269467591435405	ns
Tuberculosis.treatment.success.rate....of.new.cases.	publication_count	LGBT..legal.equality.index	0.011146025347163	0.00100906422322802	0.0212829864710979	0.0311567625676423	92.6565141583134	-0.00144619938173372	0.000679038543870095	-2.12977509861412	0.0331901854622889	-0.00277709047183363	-0.000115308291633812	97.3185323138769	6.81364979922525e-05	0.000446207402702497	0	0	18.2593021561296	0.000108403402826313	4.53594197067678	0.0331901854622889	4	p<0.05	p<0.05	0.267353396339476	ns
publication_count	CURRENT.HEALTH.EXPENDITURE....OF.GDP.	Population.in.year	-34.6432878043641	-101.750183079306	32.4636074705777	0.311627705527919	79.7213053348915	-1.52502103650033e-07	7.17312005773274e-08	-2.12602190431251	0.0335014357187993	-2.93092673349413e-07	-1.19115339506522e-08	45.5783734554388	3455.18411766336	989.786416888392	71.3535839717348	42.8278635629784	3.5371731822593	0.17057390920212	4.51996913761661	0.0335014357187994	4	ns	p<0.05	0.184257896453396	ns
Reported.cases.of.leprosy	publication_count	higher.education.institutions.offering.disciplines.related.to.research.for.health.in.2023.by.income	-0.0170292312694855	-0.0904627549391436	0.0564042924001726	0.649457786961618	91.4499116749555	-0.00224709049013476	0.00105851670977209	-2.12286728153642	0.0337649748582917	-0.0043217451183219	-0.000172435861947618	94.3879407073284	0.00393882530399667	0.00416178059523784	0	0	44.9714515613228	1.71622163264546e-10	4.50656549501782	0.0337649748582916	4	ns	p<0.05	0.0765339430121278	p<0.10
publication_count	Share.of.population.with.no.formal.education	OUT.OF.POCKED.EXPENDITURE.ON.HEALTH	-22787.8168715668	-56190.2838155807	10614.650072447	0.181181576682073	99.9946070061036	150298.897374222	70891.0259508115	2.12013996635495	0.0339942433737868	11355.0396835369	289242.755064906	99.808049635059	1131124025.04313	496716587.444857	56.0864612149037	0.186567432614839	211.722522327711	1.05934745902767e-46	4.49499347693559	0.0339942433737869	4	ns	p<0.05	0.0679884867475737	p<0.10
publication_count	Human.rights.index	Share.of.population.with.no.formal.education	-6861.15979389806	-14682.9368950986	960.617307302459	0.0855680268035816	99.6865941113499	35053.50282248	16562.9193869405	2.11638431628901	0.0343121348695702	2590.77734523639	67516.2282997236	97.740099715629	56745155.5757412	18872430.7408067	66.7417763695854	1.95261400298891	15.5831804433649	0.000413195289148667	4.47908257423409	0.0343121348695701	4	p<0.10	p<0.05	0.0609993508792359	p<0.10
Share.of.people.practicing.open.defecation	publication_count	Human.Development.Index	-0.000859398969344939	-0.00220057054587137	0.000481772607181497	0.209148539369138	99.9996282015128	0.00580136809429871	0.00274787504721992	2.11121975876162	0.0347534272655565	0.000415631967731374	0.011187104220866	99.9691168382371	1.83251829208856e-06	8.10564155762261e-07	55.7677454428876	0.0305114767169585	437.669206988887	9.14827587878727e-96	4.45724886978548	0.0347534272655564	4	ns	p<0.05	0.150469435504151	ns
publication_count	OUT.OF.POCKED.EXPENDITURE.ON.HEALTH	Percentage.of.territory.effectively.controlled.by.government	-14395.034226608	-32698.055573932	3907.98712071585	0.123199909935514	99.9491172680235	-256418.104204344	121481.417628229	-2.11075989406926	0.0347929549758895	-494517.307546542	-18318.900862146	99.4905388521946	342762334.216498	154216363.912803	55.0077857109596	0.458811871843923	114.306717916466	1.50873019505298e-25	4.45530733041127	0.0347929549758895	4	ns	p<0.05	0.063787084122464	p<0.10
Share.of.people.practicing.open.defecation	publication_count	Share.of.population.with.no.formal.education	-0.000859398969344939	-0.00220057054587137	0.000481772607181497	0.209148539369138	99.9996282015128	-0.00638377335189513	0.00303454464258456	-2.10370058898128	0.0354045730598003	-0.0123313715608398	-0.000436175142950415	99.995997695925	1.83251829208856e-06	8.14127196860814e-07	55.5733113074175	0.00363051908600825	232.815324452382	2.78480406299947e-51	4.42555616808018	0.0354045730598003	4	ns	p<0.05	0.150469435504151	ns
drugs.pipeline.for.neglected.tropical.diseases.by.country	publication_count	Sex.ratio	0.00567268432643706	-0.00899814339071165	0.0203435120435858	0.448542002323943	99.6580793063284	-0.00861552209583205	0.00410365876499442	-2.09947332105811	0.0357751972218669	-0.0166585454800632	-0.00057249871160087	91.9198717099031	0.000203907766816015	7.95288153374923e-05	60.9976527234244	7.76475690710399	10.4098876237201	0.0054893588691267	4.40778822583476	0.0357751972218669	4	ns	p<0.05	0.258207594118819	ns
publication_count	Multidimensional.Poverty.Index	Average.years.of.schooling	-13718.243987218	-31868.5172914039	4432.02931696788	0.138508095704228	97.2905837186367	-5486.83332335966	2616.2364296255	-2.09722380639164	0.035973768036557	-10614.5625004673	-359.104146252023	57.7121535950383	240398357.250025	68940309.7716957	71.3224705192162	40.6806379516221	4.56991614967276	0.101778329089936	4.39834769409584	0.0359737680365568	4	ns	p<0.05	0.0942515164664524	p<0.10
Number.of.people.requiring.treatment.against.neglected.tropical.diseases	publication_count	higher.education.institutions.offering.disciplines.related.to.research.for.health.in.2023.by.income	-1495.96126811936	-163059.171211938	160067.248675699	0.985520879235467	99.9957691745582	438.843791724632	209.983646256441	2.08989509206206	0.0366272245687961	27.2834077196085	850.404175729656	99.9936551958331	26307072316.9673	11727387422.6477	55.4211609663463	0.00211406816761135	145.508007765743	2.53126478523973e-32	4.36766149582508	0.0366272245687963	4	ns	p<0.05	0.228280792901355	ns
publication_count	Multidimensional.Poverty.Index	Rigorous.and.impartial.public.administration.index	-13718.243987218	-31868.5172914039	4432.02931696788	0.138508095704228	97.2905837186367	-15162.5023730398	7274.49125058526	-2.08433852632923	0.0371293852746631	-29420.2432300386	-904.761516040942	86.5546912573757	240398357.250025	40516298.2966064	83.1461833765912	11.0348731099291	14.029072424479	0.000898722531644448	4.34446709234032	0.037129385274663	4	ns	p<0.05	0.0942515164664524	p<0.10
publication_count	higher.education.institutions.offering.disciplines.related.to.research.for.health.in.2023.by.region	Income.inequality..Atkinson.index	956.934915892765	-2259.41929408497	4173.2891258705	0.559804671927877	97.7136419315894	-33396.1440337869	16039.0100918326	-2.08218236927183	0.0373258150566145	-64832.0261614532	-1960.26190612052	95.7434196515477	10006996.1042344	4308287.9513302	56.9472406458998	2.01632263529909	41.7072158675902	8.77795088616802e-10	4.33548341890647	0.0373258150566146	4	ns	p<0.05	0.269411292569991	ns
publication_count	Lifespan.Inequality.in.man	Functioning.government.index	-21645.8029189826	-39509.5346568041	-3782.07118116113	0.0175525933837046	99.1011918058519	-7661.46253092444	3685.57923863455	-2.07876755181715	0.0376387206574899	-14885.0651008167	-437.859961032177	96.1208892830847	326976706.81851	152835964.352304	53.257843398265	3.0073326752779	61.0153977174355	5.63215670888079e-14	4.32127453448785	0.0376387206574898	4	p<0.05	p<0.05	0.0621038890848583	p<0.10
Share.of.the.population.with.access.to.basic.handwashing.facilities	publication_count	OUT.OF.POCKED.EXPENDITURE.ON.HEALTH	0.00072313429472714	0.000490463251881992	0.000955805337572288	1.11853031766746e-09	82.797804623837	0.000906332611766446	0.000436262541691306	2.07749353921785	0.0377560309286888	5.12737422475819e-05	0.00176139148128531	58.1580082734089	4.02249452172344e-08	1.14404344030011e-08	71.5588564727257	29.758997188839	2.8126781997138	0.24503870535926	4.3159794054919	0.0377560309286888	4	p<0.001	p<0.05	0.33252076503511	ns
publication_count	Private.civil.liberties.index	Functioning.government.index	-7128.55455526563	-14524.6564336201	267.547323088876	0.0588832464456464	99.6915201043854	-3113.4880721868	1498.97909547633	-2.07707237651465	0.0377948796691515	-6051.43311289884	-175.543031474765	95.679254701053	53052239.5128491	21661711.7665948	59.1690907575195	4.02468073426027	11.6068279727711	0.00301723633816654	4.31422965728021	0.0377948796691516	4	p<0.10	p<0.05	0.0692906127267777	p<0.10
drugs.pipeline.for.neglected.tropical.diseases.by.country	publication_count	Functioning.government.index	0.00567268432643706	-0.00899814339071165	0.0203435120435858	0.448542002323943	99.6580793063284	-0.00718468022243345	0.00346222946379939	-2.0751600370673	0.0379717050174734	-0.0139705252776937	-0.000398835167173222	91.0436462878718	0.000203907766816015	8.591021010402e-05	57.8681030911705	8.64398860425316	19.7277373612115	5.20207083787469e-05	4.30628917944117	0.0379717050174733	4	ns	p<0.05	0.258207594118819	ns
HEALTHCARE.ACCESS.AND.QUALITY	publication_count	Human.Development.Index	0.0579548269860356	-0.018071232596554	0.133980886568625	0.135153478318912	99.9663206670746	-0.33091838752479	0.159572796095968	-2.07377695710598	0.0381000301684859	-0.643675320785241	-0.0181614542643382	99.7937350588818	0.0057249670852466	0.00247648577799951	56.7423577965805	0.172643753457249	71.5726007769589	2.87215063529351e-16	4.30055086782373	0.038100030168486	4	ns	p<0.05	0.167049226307982	ns
publication_count	State.capacity.index	NURSES.AND.MIDWIVES..PER.1.000.PEOPLE.	-1874.10206848749	-5356.41009423109	1608.20595725611	0.291512331455214	98.1762150724309	-919.21709175864	443.376908910505	-2.07321823325757	0.0381519742556239	-1788.21986479993	-50.214318717355	95.9982181428135	10543310.6713637	3571411.54653645	66.1262798957765	2.21845681055289	16.7790036314466	0.000227240457787269	4.29823384271165	0.0381519742556239	4	ns	p<0.05	0.143631357634555	ns
Child.mortality.rate	publication_count	Lifespan.Inequality.in.wome	-0.000168163348996374	-0.000464423648524734	0.000128096950531986	0.265916667746969	99.9984902809279	-0.00413789416793694	0.00200188490408352	-2.0669990365062	0.0387342447458754	-0.00806151648113506	-0.000214271854738816	99.9935925694399	8.71110838070194e-08	3.67021564917858e-08	57.8674091886016	0.00489778543078544	54.8079511082335	1.25488704156499e-12	4.27248501691754	0.0387342447458754	4	ns	p<0.05	0.21949405355996	ns
Share.of.the.population.with.access.to.basic.handwashing.facilities	publication_count	Population.ages.65.	0.00072313429472714	0.000490463251881992	0.000955805337572288	1.11853031766746e-09	82.797804623837	1.48291366305493e-11	7.18841548464123e-12	2.06292146888745	0.0391200900041306	7.40101174742495e-13	2.89181720863562e-11	67.9858630655774	4.02249452172344e-08	1.58778348937947e-08	60.5273921243481	17.8892926274465	5.05414266840096	0.0798926568890036	4.25564498679673	0.0391200900041306	4	p<0.001	p<0.05	0.33252076503511	ns
HEALTHCARE.ACCESS.AND.QUALITY	publication_count	Share.of.population.with.no.formal.education	0.0579548269860356	-0.018071232596554	0.133980886568625	0.135153478318912	99.9663206670746	0.362286727512713	0.175784390580949	2.06097211655365	0.0393057003077604	0.0177556529297305	0.706817802095695	99.9193287321579	0.0057249670852466	0.00249135055104462	56.4827096130405	0.0470077668189494	15.7355098243851	0.000382893026416267	4.24760606521164	0.0393057003077605	4	ns	p<0.05	0.167049226307982	ns
Reported.cases.of.leprosy	publication_count	Rigorous.and.impartial.public.administration.index	-0.0170292312694855	-0.0904627549391436	0.0564042924001726	0.649457786961618	91.4499116749555	0.0342056947490079	0.0166138791033907	2.05886262540738	0.0395074003179646	0.00164309006285943	0.0667682994351563	63.5307028414531	0.00393882530399667	0.00139530658110991	64.5755657227521	30.5295088012079	8.84835377734517	0.0119840714672128	4.23891531029937	0.0395074003179647	4	ns	p<0.05	0.0839532256756747	p<0.10
Number.of.people.requiring.treatment.against.neglected.tropical.diseases	publication_count	GDP.per.capita	-1495.96126811936	-163059.171211938	160067.248675699	0.985520879235467	99.9957691745582	4760.24751241131	2314.34277982412	2.05684635565223	0.0397010074611052	224.219016075716	9296.2760087469	94.5347062170589	26307072316.9673	12240599499.1714	53.4703088519791	5.46129401531596	47.039296571849	6.10304445104283e-11	4.23061693075988	0.039701007461105	4	ns	p<0.05	0.228280792901355	ns
publication_count	Population.in.year	OUT.OF.POCKED.EXPENDITURE.ON.HEALTH	8.60547607127435e-06	-3.17529367720559e-06	2.03862458197543e-05	0.152232245350556	99.9118132990255	-5.1899450789894e-05	2.52758461782012e-05	-2.05332199064631	0.0400413594675422	-0.000101439198977943	-2.35970260184534e-06	99.8285448594592	1.43583412122103e-10	6.85728898536318e-11	52.2417744221611	0.0833419360703021	216.097957971275	1.18829604388129e-47	4.21613119727173	0.0400413594675422	4	ns	p<0.05	0.0777273448487584	p<0.10
publication_count	Gini.Coefficient	Youth.Literacy.Rate	4250.3139856065	-13583.8727756008	22084.5007468138	0.640423773153845	99.4139405796646	-41979.6557986007	20465.8020408386	-2.05120990200297	0.0402465100180531	-82091.8907133706	-1867.42088383071	98.3230832546239	299263988.410859	128349340.628691	57.1116654194688	1.09728808523247	101.552872813461	8.8730689814508e-23	4.20746206207503	0.040246510018053	4	ns	p<0.05	0.402465100180531	ns
Incidence.of.malaria..per.1.000.population.at.risk.	publication_count	Population.ages.65.	-0.487755530328778	-1.45485102886864	0.479339968211083	0.322903090523704	99.9999371792339	4.49527996759918e-08	2.19549590434556e-08	2.04750095807587	0.0406089228933635	1.9218706687668e-09	8.79837286832168e-08	99.9931887274627	0.920614340927576	0.411127975653116	55.3419974710714	0.00674845601057668	63.5040790824377	1.62279790390789e-14	4.19226017332158	0.0406089228933633	4	ns	p<0.05	0.23011722972906	ns
publication_count	higher.education.institutions.offering.disciplines.related.to.research.for.health.in.2023.by.region	Corruption.Perception.Index	956.934915892765	-2259.41929408497	4173.2891258705	0.559804671927877	97.7136419315894	138.69332127659	67.7463116054404	2.04724534797334	0.0406340009565821	5.91299044449917	271.473652108681	95.8385155533904	10006996.1042344	4417106.24195919	55.8598185114698	1.91900162672453	42.3570314248541	6.34289454762387e-10	4.19121351479849	0.0406340009565821	4	ns	p<0.05	0.269411292569991	ns
Deaths.from.cysticercosis	publication_count	Functioning.government.index	0.049218077178491	-0.123156207623468	0.22159236198045	0.575732480264421	99.9858352007652	-0.0912818186640026	0.0445885804830867	-2.04720172014957	0.0406382826203083	-0.178673830532618	-0.00388980679538713	99.868605358865	0.0278631194587941	0.012441252241395	55.3486742222313	0.117246449624354	182.611183489053	2.22067671327826e-40	4.19103488298336	0.0406382826203084	4	ns	p<0.05	0.248520963632818	ns
publication_count	RESEARCH.AND.DEVELOPMENT.EXPENDITURE....OF.GDP.	Population.in.year	-189.530667448005	-535.8605930888	156.799258192789	0.283450878890573	77.5172895501673	-7.88974905346808e-07	3.85756206056445e-07	-2.04526821075009	0.0408284229447583	-1.54504317603025e-06	-3.2906634663365e-08	47.9853538342204	88415.0632936117	24942.12012958	71.7897389874038	38.0972243577152	3.77309954011176	0.151593941535909	4.18312205390488	0.0408284229447582	4	ns	p<0.05	0.269467591435405	ns
publication_count	Lifespan.Inequality.in.wome	Average.years.of.schooling	-12054.0033454128	-28557.1981118347	4449.19142100909	0.152268067485072	97.9348201401122	-6703.98681164642	3286.45658445859	-2.0398829679811	0.0413619835332986	-13145.3233539398	-262.650269353075	67.4068490233072	193031875.188962	88584809.0541281	54.1087144455231	31.1717232677097	5.94610584685065	0.0511469240930806	4.16112252305939	0.0413619835332985	4	ns	p<0.05	0.113014747953396	ns
publication_count	Sex.ratio	CURRENT.HEALTH.EXPENDITURE....OF.GDP.	-658.612332034855	-2149.08466175983	831.859997690123	0.386450642542927	99.7290911442061	-462.654984490129	226.916901025827	-2.03887406534549	0.0414625978875611	-907.40393798419	-17.9060309960682	99.2723593989928	2052850.67389917	932399.31040944	54.580266248083	0.457972433091644	26.5425615323632	1.72328058623407e-06	4.15700745433846	0.0414625978875612	4	ns	p<0.05	0.139667324750087	ns
publication_count	Rigorous.and.impartial.public.administration.index	Human.Development.Index	-1057.01897867949	-1953.1510497546	-160.886907604391	0.0207861846447237	98.1977075713827	-3727.47245216379	1830.36879474691	-2.03645979043212	0.0417042068197775	-7314.92936829373	-140.015536033854	94.8316118521786	805267.718500972	368850.254879982	54.1953258021311	3.42787607007756	15.7265987838564	0.000384602820236519	4.14716847804683	0.0417042068197774	4	p<0.05	p<0.05	0.229373137508776	ns
publication_count	State.capacity.index	Human.Development.Index	-1874.10206848749	-5356.41009423109	1608.20595725611	0.291512331455214	98.1762150724309	-16906.3836278458	8302.17850230468	-2.03637920133284	0.0417122922997927	-33178.3544855857	-634.412770105986	88.6415989372959	10543310.6713637	4554837.38954743	56.7987937420959	9.71173733689029	23.89395803648	6.47877558594634e-06	4.14684025162096	0.0417122922997926	4	ns	p<0.05	0.143631357634555	ns
drugs.pipeline.for.neglected.tropical.diseases.by.region	publication_count	State.capacity.index	-0.00233832272157788	-0.00838397523038402	0.00370732978722826	0.448409026538458	98.7831109779291	0.00655447166235809	0.00322689761084818	2.03119914320283	0.0422347972785117	0.000229868563297302	0.0128790747614189	96.6013838434355	3.1960920694538e-05	1.447855762768e-05	54.699184776131	2.20860338664676	63.0913646968886	1.99473049995013e-14	4.12576995934791	0.0422347972785117	4	ns	p<0.05	0.233047982939741	ns
publication_count	CURRENT.HEALTH.EXPENDITURE....OF.GDP.	GDP.per.capita	-34.6432878043641	-101.750183079306	32.4636074705777	0.311627705527919	79.7213053348915	1.90809282571188	0.939771182397876	2.03038022600702	0.042317905060025	0.0661751545034233	3.75001049692034	49.3958771921897	3455.18411766336	1207.10620335976	65.0639108582125	38.0393020602352	3.84521968103225	0.146224840196184	4.12244386216031	0.0423179050600249	4	ns	p<0.05	0.199498695282975	ns
publication_count	Sex.ratio	RESEARCH.AND.DEVELOPMENT.EXPENDITURE....OF.GDP.	-658.612332034855	-2149.08466175983	831.859997690123	0.386450642542927	99.7290911442061	-1803.93746419944	888.496540737882	-2.03032581612676	0.0423234317424505	-3545.35868443412	-62.5162439647679	98.3231502753314	2052850.67389917	933739.157656429	54.5149986051889	1.4097600336513	22.5872589152757	1.24519981041467e-05	4.12222291963078	0.0423234317424505	4	ns	p<0.05	0.139667324750087	ns
Healthy.life.expectancy	publication_count	Lifespan.Inequality.in.wome	0.0342403684044628	-0.0251968886455272	0.0936776254544528	0.258860747007533	99.9971216647148	0.832189352155633	0.410077926162705	2.02934442227317	0.0424232216775715	0.0284513860218554	1.63592731828941	99.9915587769239	0.00355675957851147	0.00165478801253541	53.4748420294422	0.00556304791405836	32.5211557150359	8.67202984679585e-08	4.11823878421121	0.0424232216775716	4	ns	p<0.05	0.211935760596065	ns
publication_count	Share.of.population.with.no.formal.education	Youth.Literacy.Rate	-22787.8168715668	-56190.2838155807	10614.650072447	0.181181576682073	99.9946070061036	82202.1750610779	40549.1617315689	2.02722255037595	0.0426396579671207	2727.2784639131	161677.071658243	99.7341065054882	1131124025.04313	537513092.458157	52.4797386884554	0.260514550149224	120.231856786478	7.79801424727151e-27	4.10963126875277	0.0426396579671205	4	ns	p<0.05	0.0802628855851683	p<0.10
Antiretroviral.therapy.coverage....of.people.living.with.HIV.	publication_count	Population.ages.65.	0.159972613374447	-0.137916278561231	0.457861505310125	0.292550965956046	99.9712812404484	-1.37172931405106e-08	6.76770310920235e-09	-2.0268757241816	0.0426751237487582	-2.69817474926069e-08	-4.52838788414215e-10	99.8648434336972	0.0877638849872934	0.040227446072365	54.16400940069	0.106468383150115	24.0523060557921	5.98560565912695e-06	4.10822520127668	0.0426751237487582	4	ns	p<0.05	0.241825701242963	ns
Life.expectancy.at.birth	publication_count	Lifespan.Inequality.in.wome	0.0267612929286983	-0.0184491312650708	0.0719717171224673	0.245985068616448	99.9889656619562	0.636243264356173	0.314038743726027	2.02600245054872	0.0427645335227626	0.020738636902956	1.25174789180939	99.9735368871745	0.00204281082790186	0.000941808481377835	53.8964416815259	0.0154304774327525	24.7040041252924	4.32109350040098e-06	4.10468592962942	0.0427645335227626	4	ns	p<0.05	0.242332356628988	ns
publication_count	GDP.per.capita	Elderly.Literacy.Rate	113.487776439057	26.6922456143116	200.283307263802	0.010385813857688	99.4439891310636	262.533263843876	129.727686222913	2.02372578658931	0.0429983738317817	8.27167104925286	516.794856638498	98.6998791038427	7755.96868422485	3784.05519526453	51.2110562931866	0.74827049248812	222.522075747213	4.78569702523436e-49	4.0954660593065	0.0429983738317818	4	p<0.05	p<0.05	0.354736584112199	ns
Share.of.people.practicing.open.defecation	publication_count	Average.years.of.schooling	-0.000859398969344939	-0.00220057054587137	0.000481772607181497	0.209148539369138	99.9996282015128	0.000332603179581239	0.000164474070541095	2.02222258187582	0.0431533623823982	1.0239924929993e-05	0.000654966434232484	99.9545918057093	1.83251829208856e-06	8.67357997943936e-07	52.6685216901497	0.0450365632487394	465.881946037566	6.83944416981596e-102	4.08938417064852	0.0431533623823982	4	ns	p<0.05	0.163023813444615	ns
Tuberculosis.treatment.success.rate....of.new.cases.	publication_count	Percentage.of.territory.effectively.controlled.by.government	0.011146025347163	0.00100906422322802	0.0212829864710979	0.0311567625676423	92.6565141583134	-0.736280521181155	0.36465277818596	-2.01912768865751	0.0434739496611399	-1.45098683328811	-0.0215742090742017	95.6783946986805	6.81364979922525e-05	0.000641019135969956	0	0	16.9368629110743	0.000209994030143887	4.07687662310341	0.0434739496611399	4	p<0.05	p<0.05	0.267353396339476	ns
publication_count	State.capacity.index	Lifespan.Inequality.in.wome	-1874.10206848749	-5356.41009423109	1608.20595725611	0.291512331455214	98.1762150724309	50981.4736444483	25255.3573119592	2.01863996674904	0.0435246538286532	1481.88289631803	100481.064392579	88.8132246726236	10543310.6713637	4733966.14889354	55.0998135552307	9.53692337079771	23.8937138657474	6.47956659792113e-06	4.07490731535655	0.0435246538286533	4	ns	p<0.05	0.143631357634555	ns
Healthy.life.expectancy	publication_count	Population.ages.65.	0.0342403684044628	-0.0251968886455272	0.0936776254544528	0.258860747007533	99.9971216647148	-2.66881898635977e-09	1.32277476185585e-09	-2.01759140204294	0.0436338330638958	-5.26140987925578e-09	-7.62280934637525e-11	99.9758117200314	0.00355675957851147	0.00168112810327311	52.7342777558029	0.0213105580727644	88.7290539121799	5.4041917572792e-20	4.07067506559761	0.043633833063896	4	ns	p<0.05	0.211935760596065	ns
Deaths.from.cysticercosis	publication_count	Sex.ratio	0.049218077178491	-0.123156207623468	0.22159236198045	0.575732480264421	99.9858352007652	-0.103589694412978	0.0513975849898356	-2.015458400107	0.0438566406410856	-0.204327109885392	-0.00285227894056361	99.9041767339023	0.0278631194587941	0.0120259537104866	56.8391696835259	0.0816700352594058	55.9580075196716	7.06111131438312e-13	4.06207256256189	0.0438566406410856	4	ns	p<0.05	0.248520963632818	ns
publication_count	Lifespan.Inequality.in.wome	CURRENT.HEALTH.EXPENDITURE....OF.GDP.	-12054.0033454128	-28557.1981118347	4449.19142100909	0.152268067485072	97.9348201401122	-10979.4395013687	5464.71180999886	-2.00915251949416	0.0445209613149743	-21690.0778348572	-268.801167880261	90.2187070855721	193031875.188962	109554072.044949	43.2456054536564	7.87882496082689	23.594797382949	7.52410499853625e-06	4.03669384658974	0.0445209613149744	4	ns	p<0.05	0.113014747953396	ns
publication_count	Average.years.of.schooling	RESEARCH.AND.DEVELOPMENT.EXPENDITURE....OF.GDP.	427.241023214641	88.6015793716655	765.880467057616	0.0134070883349482	99.7792938540372	322.172350353232	160.457985584092	2.00782995735908	0.0446613642627244	7.68047757656393	636.6642231299	99.4797234873096	117833.079897372	57308.4433840288	51.3647242065283	0.300232999409527	79.5586268218103	5.29741127729837e-18	4.03138113766857	0.0446613642627244	4	p<0.05	p<0.05	0.14738250206699	ns
publication_count	Sex.gap.in.life.expectancy	OUT.OF.POCKED.EXPENDITURE.ON.HEALTH	-672.301591151828	-1898.83655576768	554.233373464022	0.282680795639826	99.3974082223446	5340.80772788682	2663.05739257561	2.00551732109738	0.0449077708995072	121.311149675474	10560.3043060982	98.911352621907	1546514.49732683	756524.720383148	51.0819509490012	0.489002288017765	74.1320677143192	7.9877788008495e-17	4.02209972522161	0.0449077708995072	4	ns	p<0.05	0.493985479894579	ns
publication_count	Multidimensional.Poverty.Index	CURRENT.HEALTH.EXPENDITURE....OF.GDP.	-13718.243987218	-31868.5172914039	4432.02931696788	0.138508095704228	97.2905837186367	-6264.29984637389	3137.21686089816	-1.99676978804088	0.0458501969610964	-12413.1319054261	-115.467787321694	86.5681763633348	240398357.250025	62790604.8684498	73.8806015204402	11.0210124612994	14.5451631436932	0.00069431724826372	3.98708958643282	0.0458501969610963	4	ns	p<0.05	0.108075464265441	ns
publication_count	Population.ages.65.	Lifespan.Inequality.in.man	4.36168480916235e-05	1.05439448691576e-05	7.66897513140894e-05	0.00974302769217021	99.5293250075908	-0.00407692278240643	0.00204674043739878	-1.9919100184427	0.0463809315482583	-0.0080884603254098	-6.53852394030584e-05	99.2215623316901	1.12534534731901e-09	5.55808388881627e-10	50.6099714007112	0.309218088113418	58.4727810264652	2.00815360554678e-13	3.9677055215724	0.0463809315482583	4	p<0.01	p<0.05	0.102037372580167	ns
publication_count	Population.ages.65.	Average.years.of.schooling	4.36168480916235e-05	1.05439448691576e-05	7.66897513140894e-05	0.00974302769217021	99.5293250075908	8.17546181956594e-06	4.1063926351796e-06	1.99091089086964	0.0464906846641659	1.2708014823341e-07	1.62238434908985e-05	99.1164639372582	1.12534534731901e-09	5.5747922097055e-10	50.4614985703126	0.414813493712669	90.2234883624509	2.55987307876628e-20	3.96372617538335	0.0464906846641659	4	p<0.01	p<0.05	0.102037372580167	ns
HEALTHCARE.ACCESS.AND.QUALITY	publication_count	Average.years.of.schooling	0.0579548269860356	-0.018071232596554	0.133980886568625	0.135153478318912	99.9663206670746	-0.0190558350370066	0.00958477998351547	-1.98813484188266	0.0467967788793735	-0.0378416586044374	-0.000270011469575924	99.739196314347	0.0057249670852466	0.00268435217969855	53.1114827434345	0.227200872465833	91.3840218350636	1.43288650158487e-20	3.95268014950781	0.0467967788793735	4	ns	p<0.05	0.176787831322078	ns
Tuberculosis.treatment.success.rate....of.new.cases.	publication_count	Functioning.government.index	0.011146025347163	0.00100906422322802	0.0212829864710979	0.0311567625676423	92.6565141583134	-0.0248246646966973	0.0125081405346009	-1.9846806668046	0.0471800111187311	-0.0493401696580807	-0.000309159735313983	92.8886403721856	6.81364979922525e-05	0.000753770377767184	0	0	15.1963127834231	0.000501374920864232	3.93895734918794	0.047180011118731	4	p<0.05	p<0.05	0.267353396339476	ns
drugs.pipeline.for.neglected.tropical.diseases.by.region	publication_count	Percentage.of.territory.effectively.controlled.by.government	-0.00233832272157788	-0.00838397523038402	0.00370732978722826	0.448409026538458	98.7831109779291	0.115933493153748	0.0586250653882447	1.97754138756142	0.0479804670758289	0.00103047640148289	0.230836509906013	97.0874882058381	3.1960920694538e-05	1.68552345697838e-05	47.262988038188	1.71651080362289	90.6788658416183	2.03861150042656e-20	3.91066993951833	0.0479804670758289	4	ns	p<0.05	0.233047982939741	ns
publication_count	CURRENT.HEALTH.EXPENDITURE....OF.GDP.	OUT.OF.POCKED.EXPENDITURE.ON.HEALTH	-34.6432878043641	-101.750183079306	32.4636074705777	0.311627705527919	79.7213053348915	-304.275570432355	154.161490967617	-1.97374563856723	0.0484106729101441	-606.426540531881	-2.12460033282878	60.4611078999868	3455.18411766336	1185.99848745544	65.6748107461928	24.1594105289633	5.0900032713598	0.0784729236240321	3.89567184576315	0.0484106729101442	4	ns	p<0.05	0.199694025754345	ns
Share.of.deaths.attributed.to.unsafe.sanitation	publication_count	State.capacity.index	-6.18562783874037e-05	-0.000147753645870133	2.40410890953258e-05	0.158124873036972	99.9987245946222	8.26669307434772e-05	4.19187508249104e-05	1.97207524357696	0.0486010175985218	5.07688849744106e-07	0.00016482617263721	99.822492542435	7.43740590454102e-09	3.60464632299426e-09	51.5335539130197	0.176234299888927	524.645630956672	1.18754140416606e-114	3.88908076632913	0.0486010175985218	4	ns	p<0.05	0.150221327122704	ns
publication_count	Private.civil.liberties.index	Share.of.population.with.no.formal.education	-7128.55455526563	-14524.6564336201	267.547323088876	0.0588832464456464	99.6915201043854	34488.8313518163	17499.4491406153	1.97085240082041	0.0487407609563017	190.541286919943	68787.1214167126	94.7599715271345	53052239.5128491	24557713.9478805	53.7103161461587	4.94680848690762	16.6345210888785	0.000244264099152488	3.88425918581957	0.0487407609563016	4	p<0.10	p<0.05	0.0846550058714713	p<0.10
publication_count	Rigorous.and.impartial.public.administration.index	Percentage.of.territory.effectively.controlled.by.government	-1057.01897867949	-1953.1510497546	-160.886907604391	0.0207861846447237	98.1977075713827	-11922.736115704	6052.93732483866	-1.9697438575447	0.0488677338342483	-23786.2752730659	-59.1969583419777	93.551859477006	805267.718500972	388626.281813386	51.7394932288079	4.73111665157719	16.762216681798	0.00022915582188409	3.87989086433506	0.0488677338342485	4	p<0.05	p<0.05	0.230376459504314	ns
publication_count	Percentage.of.territory.effectively.controlled.by.government	CURRENT.HEALTH.EXPENDITURE....OF.GDP.	-20071.0473180606	-87584.2020397666	47442.1074036455	0.560109089584211	99.7783794634361	-17213.4227587881	8744.60141482929	-1.96846281976868	0.0490148100101366	-34352.5265910115	-74.3189265646906	99.4301778542602	4513863424.73928	2183291717.99768	51.631418309388	0.348975009464323	31.7535175787641	1.27294977095825e-07	3.87484587281168	0.0490148100101367	4	ns	p<0.05	0.156847392032437	ns
publication_count	Population.ages.65.	OUT.OF.POCKED.EXPENDITURE.ON.HEALTH	4.36168480916235e-05	1.05439448691576e-05	7.66897513140894e-05	0.00974302769217021	99.5293250075908	-0.000143579211549899	7.30870681627984e-05	-1.96449543207948	0.0494726654934144	-0.000286827232884608	-3.31190215190178e-07	98.1213663643092	1.12534534731901e-09	5.69160577714586e-10	49.4234743965009	1.41461689122695	95.39657377675	1.92706874708176e-21	3.85924230266114	0.0494726654934145	4	p<0.01	p<0.05	0.102037372580167	ns
publication_count	Sex.ratio	Human.rights.index	-658.612332034855	-2149.08466175983	831.859997690123	0.386450642542927	99.7290911442061	-7574.17836362296	3860.66238273615	-1.96188571098386	0.0497757917726684	-15140.9375902544	-7.41913699151883	96.1982015345701	2052850.67389917	1012804.72396205	50.6634975042615	3.54048108643693	15.6151927823639	0.000406634263831717	3.84899554296265	0.0497757917726683	4	ns	p<0.05	0.149327375318005	ns
Incidence.of.HIV..all..per.1.000.uninfected.population.	publication_count	Population.ages.65.	-0.00264407603977144	-0.00803770733588817	0.0027495552563453	0.336644080311537	99.9976654617962	2.42794396752833e-10	1.23830381182218e-10	1.96070135967326	0.0499138703790346	9.13094438188424e-14	4.85497484061848e-10	99.982653742831	2.83295869306628e-05	1.23367517446895e-05	56.4527651783841	0.0150120694276513	17.6889707174372	0.000144174619341619	3.84434982182456	0.0499138703790347	4	ns	p<0.05	0.282845265481196	ns
Tuberculosis.case.detection.rate.....all.forms.	publication_count	Human.Development.Index	0.0827378416784666	-0.0511836971999156	0.216659380556849	0.225940606366904	99.9635279276162	-0.573521199275779	0.292981440856075	-1.95753423015458	0.0502846913946126	-1.14775427149234	0.000711872940781011	99.8072772651085	0.0179425215656616	0.00875597049149398	51.1998887143535	0.156307671154653	75.2926233923259	4.4711018840018e-17	3.8319402622269	0.0502846913946126	4	ns	p<0.10	0.217511347393213	ns
Life.expectancy.at.birth	publication_count	Population.ages.65.	0.0267612929286983	-0.0184491312650708	0.0719717171224673	0.245985068616448	99.9889656619562	-2.0315646973338e-09	1.03910927540028e-09	-1.95510207196565	0.0505710237665968	-4.06818145311986e-09	5.05205845224806e-12	99.951409119031	0.00204281082790186	0.00100940429973541	50.587480448586	0.037560687498489	64.1589203966328	1.16968104858721e-14	3.82242411180438	0.0505710237665966	4	ns	p<0.10	0.245630686866327	ns
Tuberculosis.case.detection.rate.....all.forms.	publication_count	Share.of.population.with.no.formal.education	0.0827378416784666	-0.0511836971999156	0.216659380556849	0.225940606366904	99.9635279276162	0.629496145956081	0.322859092315417	1.94975505085387	0.0512053213614167	-0.00329604706342934	1.26228833897559	99.9196427826213	0.0179425215656616	0.00878335880892618	51.0472439629903	0.0439011566565216	30.1004226191687	2.9092180722268e-07	3.80154475833018	0.0512053213614166	4	ns	p<0.10	0.217511347393213	ns
publication_count	State.capacity.index	RESEARCH.AND.DEVELOPMENT.EXPENDITURE....OF.GDP.	-1874.10206848749	-5356.41009423109	1608.20595725611	0.291512331455214	98.1762150724309	-4015.53467971749	2062.24790713284	-1.94716390101727	0.0515150880118619	-8057.46630489095	26.3969454559756	91.1144520710089	10543310.6713637	4559052.1437614	56.7588181182587	7.19294688251331	23.8823812668457	6.51638597888272e-06	3.79144725742481	0.0515150880118617	4	ns	p<0.10	0.154545264035586	ns
Reported.cases.of.leprosy	publication_count	RESEARCH.AND.DEVELOPMENT.EXPENDITURE....OF.GDP.	-0.0170292312694855	-0.0904627549391436	0.0564042924001726	0.649457786961618	91.4499116749555	0.0700199329935969	0.0359612893707191	1.94709183733021	0.0515237254450078	-0.000462899010635606	0.140502764997829	67.3351318275328	0.00393882530399667	0.00163896409393916	58.3895205436978	26.3693856076482	9.22624391654312	0.00992079759424747	3.79116662299794	0.0515237254450079	4	ns	p<0.10	0.103047450890016	ns
Incidence.of.tuberculosis..per.100.000.people.	publication_count	Population.ages.65.	-0.34854455711271	-0.96218467884302	0.2650955646176	0.265601134541444	99.9953285446857	2.72458747165457e-08	1.40130778140077e-08	1.94431766369771	0.0518571558771487	-2.19253111466682e-10	5.47110025445581e-08	99.9687287973182	0.379250104766687	0.190596544557716	49.7438386536584	0.0266009900208322	175.82759685143	6.59967365140485e-39	3.78037117736692	0.0518571558771488	4	ns	p<0.10	0.251877614260437	ns
Share.of.people.practicing.open.defecation	publication_count	higher.education.institutions.offering.disciplines.related.to.research.for.health.in.2023.by.region	-0.000859398969344939	-0.00220057054587137	0.000481772607181497	0.209148539369138	99.9996282015128	0.000688882673977328	0.000355280637901111	1.93898175269847	0.0525035601044652	-7.4545807132667e-06	0.00138521992866792	99.9995006254123	1.83251829208856e-06	9.21672591647138e-07	49.704589819036	0.000127576574866593	277.33593962936	5.98778079171233e-61	3.75965023729763	0.0525035601044652	4	ns	p<0.10	0.164334384344471	ns
Antiretroviral.therapy.coverage.for.PMTCT....of.pregnant.women.living.with.HIV.	publication_count	Percentage.of.territory.effectively.controlled.by.government	0.00031097013866395	-0.000438197899504944	0.00106013817683284	0.41589926153519	99.9901864484319	-0.0109080457473398	0.00563556854528778	-1.93557147955562	0.0529202062565188	-0.0219535571285106	0.000137465633831073	99.8936782315283	5.32778131096397e-07	2.08201295526337e-07	60.9215762858204	0.0965176887166844	12.4352851166718	0.00199394027881294	3.74643695246911	0.0529202062565189	4	ns	p<0.10	0.322836396118631	ns
Share.of.people.practicing.open.defecation	publication_count	Private.civil.liberties.index	-0.000859398969344939	-0.00220057054587137	0.000481772607181497	0.209148539369138	99.9996282015128	0.00655702960832137	0.0033911659955691	1.93356197157225	0.0531670066996818	-8.95336085909833e-05	0.0132035928252337	99.922435489099	1.83251829208856e-06	9.29612510700099e-07	49.2713107032291	0.077192999416237	503.743283797052	4.10710471276815e-110	3.73866189791037	0.0531670066996816	4	ns	p<0.10	0.164334384344471	ns
publication_count	LGBT..legal.equality.index	OUT.OF.POCKED.EXPENDITURE.ON.HEALTH	-59.3967494113697	-138.607600069748	19.814101247008	0.141645408913774	98.7094646747633	487.193628935342	252.47778976209	1.92964945310407	0.0536502869097433	-7.65374589463096	982.041003765315	95.6886949593937	5074.68233391562	3268.96167429677	35.5829299412631	3.0602634968416	30.6349480657125	2.22692479509416e-07	3.72354701186483	0.0536502869097434	4	ns	p<0.10	0.107300573819487	ns
Share.of.deaths.attributed.to.unsafe.sanitation	publication_count	Private.civil.liberties.index	-6.18562783874037e-05	-0.000147753645870133	2.40410890953258e-05	0.158124873036972	99.9987245946222	0.000422871958679998	0.000219481787516854	1.92668359167398	0.0540190739595261	-7.30444011550927e-06	0.000853048357475505	99.7699337261856	7.43740590454102e-09	3.75278041142974e-09	49.5418098783821	0.228793786484861	537.342604159155	2.07747621894902e-117	3.71210966242574	0.0540190739595261	4	ns	p<0.10	0.153054042885324	ns
Antiretroviral.therapy.coverage.for.PMTCT....of.pregnant.women.living.with.HIV.	publication_count	Population.ages.65.	0.00031097013866395	-0.000438197899504944	0.00106013817683284	0.41589926153519	99.9901864484319	-3.36254808241601e-11	1.7459947999192e-11	-1.92586374402239	0.0541213895574585	-6.78463500745186e-11	5.953884261983e-13	99.9079242608705	5.32778131096397e-07	2.10106948512576e-07	60.5638940021431	0.0822702611958769	11.6116046335402	0.00301003877943813	3.70895116053995	0.0541213895574585	4	ns	p<0.10	0.322836396118631	ns
publication_count	OUT.OF.POCKED.EXPENDITURE.ON.HEALTH	LGBT..legal.equality.index	-14395.034226608	-32698.055573932	3907.98712071585	0.123199909935514	99.9491172680235	-518.347975263066	269.183188564915	-1.92563279314177	0.0541502410148052	-1045.93733009395	9.24137956782113	99.6522078979624	342762334.216498	176122319.066432	48.6167815174263	0.297060522570651	94.447754926251	3.09692439930758e-21	3.70806165402299	0.054150241014805	4	ns	p<0.10	0.0940504186046617	p<0.10
DEATH.RATE	publication_count	Population.ages.65.	-81.8990287699618	-241.573275816064	77.7752182761404	0.314756556771195	99.9964979258554	7.40906190254485e-06	3.85178998476133e-06	1.92353735064918	0.0544126004139651	-1.4030774359943e-07	1.49584315486891e-05	99.981589128139	24889.64762869	12495.8672790287	49.7949209026775	0.0149093198518514	85.6156330492976	2.56331217922674e-19	3.69999593934247	0.0544126004139649	4	ns	p<0.10	0.308338069012469	ns
Antiretroviral.therapy.coverage.for.PMTCT....of.pregnant.women.living.with.HIV.	publication_count	LGBT..legal.equality.index	0.00031097013866395	-0.000438197899504944	0.00106013817683284	0.41589926153519	99.9901864484319	-2.26416879170751e-05	1.18945648703828e-05	-1.90353225727933	0.0569711287268173	-4.59546066748006e-05	6.71230840650412e-07	99.9496480776717	5.32778131096397e-07	2.17282060566141e-07	59.2171585348296	0.04054234940454	12.0647686642792	0.00239976531424799	3.62343505450295	0.0569711287268173	4	ns	p<0.10	0.322836396118631	ns
Prevalence.of.anemia.among.pregnant.women....	publication_count	Population.ages.65.	-0.0263776104927022	-0.0762177087862244	0.02346248780082	0.299595761014552	99.9899420791217	2.32730934376454e-09	1.2228870969845e-09	1.90312691130966	0.057023987191334	-6.95053234838154e-11	4.7241240110129e-09	99.9609373160283	0.00241170153344756	0.00123421860816456	48.8237416178017	0.0290076806629809	18.984768911602	7.54240433997021e-05	3.62189204055103	0.0570239871913339	4	ns	p<0.10	0.323135927417559	ns
publication_count	higher.education.institutions.offering.disciplines.related.to.research.for.health.in.2023.by.region	Human.rights.index	956.934915892765	-2259.41929408497	4173.2891258705	0.559804671927877	97.7136419315894	13157.9376065687	6927.36098488922	1.89941561227577	0.0575098523726814	-419.440431722142	26735.3156448594	95.7640056629735	10006996.1042344	5150008.77649798	48.5359170438889	1.99525494094353	66.8793057739086	3.00153404994938e-15	3.60777966815694	0.0575098523726813	4	ns	p<0.10	0.269411292569991	ns
HEALTHCARE.ACCESS.AND.QUALITY	publication_count	higher.education.institutions.offering.disciplines.related.to.research.for.health.in.2023.by.region	0.0579548269860356	-0.018071232596554	0.133980886568625	0.135153478318912	99.9663206670746	-0.0391586378273282	0.0206237956764515	-1.8987114904382	0.0576024199479335	-0.0795805345776861	0.00126325892302968	99.9492554455405	0.0057249670852466	0.00288160461794601	49.6660054977088	0.0170709709231989	30.267003733432	2.67672433594212e-07	3.60510532392205	0.0576024199479331	4	ns	p<0.10	0.183321740545503	ns
publication_count	Multidimensional.Poverty.Index	State.capacity.index	-13718.243987218	-31868.5172914039	4432.02931696788	0.138508095704228	97.2905837186367	-21273.9314406028	11219.8026315211	-1.89610567487483	0.0579460723541847	-43264.3405120319	716.477630826386	60.6872773969206	240398357.250025	91157416.1182163	62.0806825965917	37.62266081944	5.10222888441662	0.0779946969668489	3.59521673029253	0.0579460723541846	4	ns	p<0.10	0.127481359179206	ns
Antibiotic.consumption.rate	publication_count	higher.education.institutions.offering.disciplines.related.to.research.for.health.in.2023.by.region	0.0427599603820217	-0.00872629107744412	0.0942462118414874	0.103572811997286	99.4993630084521	-0.0262096512560875	0.0138606087427455	-1.89094517726758	0.058631662871479	-0.0533759451956697	0.000956642683494647	99.1203249947289	0.00271297718936277	0.00143084727813567	47.2591482248419	0.380945166142455	57.1719481638633	3.84830244231833e-13	3.57567366343154	0.0586316628714789	4	ns	p<0.10	0.153344349048484	ns
publication_count	Human.Development.Index	Functioning.government.index	11224.4537840979	264.087013855666	22184.8205543401	0.0447295662696783	99.8723524260115	4582.16756922188	2423.99533734972	1.89033679174969	0.0587129311512264	-168.77599067658	9333.11112912035	98.7920643483174	124064683.349384	66421426.468195	46.4622609150238	1.08166880167811	187.877979413037	1.59519997768588e-41	3.57337318624253	0.0587129311512263	4	p<0.05	p<0.10	0.0880693967268396	p<0.10
Number.of.people.requiring.treatment.against.neglected.tropical.diseases	publication_count	Number.of.people.living.in.extreme.poverty	-1495.96126811936	-163059.171211938	160067.248675699	0.985520879235467	99.9957691745582	-0.00134903482043308	0.000713936097988948	-1.88957362463267	0.0588150074334629	-0.00274832385975448	5.02542188883174e-05	99.7906670395456	26307072316.9673	13550686478.7558	48.4903287013964	0.205110812893079	34.3073760548893	3.55016015483495e-08	3.57048848290743	0.0588150074334629	4	ns	p<0.10	0.270549034193929	ns
publication_count	Population.ages.65.	Private.civil.liberties.index	4.36168480916235e-05	1.05439448691576e-05	7.66897513140894e-05	0.00974302769217021	99.5293250075908	0.000159822638361221	8.45937531867551e-05	1.88929598629329	0.0588521790711536	-5.97807120188896e-06	0.000325623347924332	99.3196274062201	1.12534534731901e-09	5.98924186646489e-10	46.7786321707068	0.210689263043501	105.957394337765	9.80943878003984e-24	3.56943932382393	0.0588521790711534	4	p<0.01	p<0.10	0.113164438771069	ns
publication_count	PHYSICIANS..PER.1.000.PEOPLE.	higher.education.institutions.offering.disciplines.related.to.research.for.health.in.2023.by.income	155.609900767888	-80.0888842979232	391.3086858337	0.195671908229019	60.3269047365061	-0.50586458944844	0.26775946848046	-1.88925005087301	0.0588583310197784	-1.03066350418973	0.018934325292849	19.2661972192168	32656.7749692388	8175.81030192114	74.9644283318779	68.0636735742253	1.99188179150231	0.369375736929946	3.56926575472369	0.0588583310197784	4	ns	p<0.10	0.388464984730538	ns
HEALTHCARE.ACCESS.AND.QUALITY	publication_count	Private.civil.liberties.index	0.0579548269860356	-0.018071232596554	0.133980886568625	0.135153478318912	99.9663206670746	-0.378556387634775	0.200731049437267	-1.88588854936009	0.0593099748823687	-0.771982015110747	0.0148692398411969	99.627581869654	0.0057249670852466	0.00296787459537643	48.1590976649503	0.338852920823935	122.239111843567	2.85834157869943e-27	3.55657562060749	0.0593099748823688	4	ns	p<0.10	0.183321740545503	ns
Deaths.from.cysticercosis	publication_count	Multidimensional.Poverty.Index	0.049218077178491	-0.123156207623468	0.22159236198045	0.575732480264421	99.9858352007652	1.00509319485114	0.533094739566379	1.88539319609248	0.0593767719447334	-0.0397532950467196	2.04993968474901	99.9761144268901	0.0278631194587941	0.0153257854922001	44.9961605524288	0.00972215099830103	134.093510015161	7.62016316531792e-30	3.55470750387181	0.0593767719447331	4	ns	p<0.10	0.288401463731562	ns
Tuberculosis.case.detection.rate.....all.forms.	publication_count	Average.years.of.schooling	0.0827378416784666	-0.0511836971999156	0.216659380556849	0.225940606366904	99.9635279276162	-0.0329510400075242	0.0174788536203415	-1.8851945741554	0.0594035731092596	-0.0672089635944411	0.00130688357939267	99.7569414488688	0.0179425215656616	0.00932566265303057	48.0247933998417	0.206661852607841	87.5549628370759	9.72033848419569e-20	3.55395858242495	0.0594035731092597	4	ns	p<0.10	0.217511347393213	ns
Children..0.14..living.with.HIV	publication_count	Sex.ratio	-116.374465139303	-357.239337999983	124.490407721377	0.343658399505509	99.9988348054797	132.545029941483	70.6228915620203	1.87679981674331	0.0605455356039496	-5.8732940041549	270.96335388712	99.8726906863775	58155.0831888158	30663.9612261629	47.2720877612636	0.12614558894364	25.9596870676952	2.30635192768602e-06	3.52237755212773	0.0605455356039498	4	ns	p<0.10	0.294078315790612	ns
publication_count	LGBT..legal.equality.index	International.migrant.stock..total	-59.3967494113697	-138.607600069748	19.814101247008	0.141645408913774	98.7094646747633	-1.52303057304793e-05	8.12114040087837e-06	-1.87539002882305	0.0607390858865808	-3.11474484295941e-05	6.86836968635445e-07	98.8530696028087	5074.68233391562	4568.92708046415	9.96624458779148	0	155.729919645943	1.52643253879016e-34	3.51708776020893	0.0607390858865809	4	ns	p<0.10	0.114332396962976	ns
publication_count	Population.ages.65.	Gini.Coefficient	4.36168480916235e-05	1.05439448691576e-05	7.66897513140894e-05	0.00974302769217021	99.5293250075908	-0.000609278064021312	0.000326120869187025	-1.86825843295512	0.061726057511492	-0.00124846322223478	2.99070941921549e-05	98.9736916968029	1.12534534731901e-09	6.0799216999502e-10	45.9728365658168	0.558260905261388	111.433997647439	6.34475508750793e-25	3.49038957230791	0.0617260575114923	4	p<0.01	p<0.10	0.113164438771069	ns
publication_count	Youth.Literacy.Rate	Income.inequality..Atkinson.index	2983.1075228834	-8887.76585305129	14853.9808988181	0.622343407046466	99.9387660594028	-122758.752802007	65821.1497372732	-1.8650350729515	0.062176488216208	-251765.83570808	6248.33010406667	99.2118396065727	138364170.541261	70017474.9062115	49.3962384681576	0.727371851277403	15.4275704415888	0.000446627689059641	3.4783558233392	0.0621764882162076	4	ns	p<0.10	0.432218277102813	ns
drugs.pipeline.for.neglected.tropical.diseases.by.region	publication_count	Income.inequality..Atkinson.index	-0.00233832272157788	-0.00838397523038402	0.00370732978722826	0.448409026538458	98.7831109779291	-0.0598566011197071	0.0321432436031151	-1.86218297875533	0.0625773028233335	-0.12285620092811	0.00314299868869591	96.8598729065177	3.1960920694538e-05	1.57159038917778e-05	50.8277497948813	1.94693004945055	49.4637275626429	1.81588370968765e-11	3.46772544636608	0.0625773028233338	4	ns	p<0.10	0.251106281644372	ns
Deaths.from.rabies.by.world.region	publication_count	GDP.per.capita	0.0109462747102825	-0.0885430741275032	0.110435623548068	0.829265074920159	96.1343211538139	-0.00286372505917276	0.00153992172607417	-1.85965624790128	0.0629341758291695	-0.00588191618128889	0.00015446606294337	86.1208399561356	0.0093183820494213	0.00475225392318045	49.0012976718895	10.4161355460729	11.3445884322508	0.00343996419484813	3.45832136035828	0.0629341758291694	4	ns	p<0.10	0.464841055659342	ns
publication_count	Sex.ratio	State.capacity.index	-658.612332034855	-2149.08466175983	831.859997690123	0.386450642542927	99.7290911442061	-1710.42896987349	921.390035517737	-1.85635713860568	0.0634026697491411	-3516.32025520234	95.4623154553528	97.6609007895897	2052850.67389917	1170803.2436217	42.9669552438568	2.0738084854557	18.7508380247257	8.47827028020909e-05	3.44606182605227	0.063402669749141	4	ns	p<0.10	0.174357341810138	ns
DEATH.RATE	publication_count	Lifespan.Inequality.in.wome	-81.8990287699618	-241.573275816064	77.7752182761404	0.314756556771195	99.9964979258554	-2251.24975633618	1217.16253570426	-1.84958844057223	0.0643728901340724	-4636.84448964797	134.344976975617	99.9928482722581	24889.64762869	13263.2795196555	46.711662143553	0.00364978141535846	34.3954442221813	3.39722401807826e-08	3.4209773994984	0.0643728901340724	4	ns	p<0.10	0.312668323508352	ns
Prevalence.of.moderate.or.severe.food.insecurity.in.the.population....	publication_count	Lifespan.Inequality.in.wome	0.0670355142375172	-0.0634265137795377	0.197497542254572	0.313890827254502	99.9991304648549	1.77423834706134	0.959928311911244	1.84830296705051	0.0645585267592658	-0.10718657202503	3.65566326614771	99.9930018974073	0.0171781461262556	0.0093037399160518	45.8396741553404	0.00612862073811516	32.8092793665783	7.50854015950745e-08	3.41622385800772	0.0645585267592657	4	ns	p<0.10	0.293953021881744	ns
publication_count	Youth.Literacy.Rate	Corruption.Perception.Index	2983.1075228834	-8887.76585305129	14853.9808988181	0.622343407046466	99.9387660594028	510.313313156716	277.055877599054	1.841914770331	0.0654876177428504	-32.706228642567	1053.332854956	99.2800290587487	138364170.541261	71402651.5640973	48.3951291112575	0.659140618428812	16.282090193125	0.000291332568413715	3.39265002116351	0.0654876177428502	4	ns	p<0.10	0.432218277102813	ns
publication_count	Income.inequality..Atkinson.index	higher.education.institutions.offering.disciplines.related.to.research.for.health.in.2023.by.income	-18193.1726571734	-40149.7088962821	3763.36358193529	0.104370478849176	84.5105638422645	43.727391597811	23.7607112025051	1.84032334828432	0.0657207795045139	-2.84274660615645	90.2975298017784	41.7940904966888	343578816.035743	127471246.613619	62.8989796040399	50.5457204442562	3.13852822046153	0.20819833702382	3.38679002624041	0.0657207795045139	4	ns	p<0.10	0.16682967104992	ns
Child.mortality.rate	publication_count	Population.ages.65.	-0.000168163348996374	-0.000464423648524734	0.000128096950531986	0.265916667746969	99.9984902809279	1.29805126017149e-11	7.05360132598281e-12	1.84026740409889	0.0657289884101391	-8.44291958515396e-13	2.68053171619452e-11	99.9823538644296	8.71110838070194e-08	4.54920274145032e-08	47.7769929768254	0.0161366601166049	190.227778918579	4.92677416577743e-42	3.38658411858887	0.0657289884101393	4	ns	p<0.10	0.285920441215859	ns
publication_count	Political.corruption.index	CHARGES.FOR.THE.USE.OF.INTELLECTUAL.PROPERTY..PAYMENTS..BOP..CURRENT.US..	2929.99167007143	-3797.27467380952	9657.25801395239	0.393303293046644	89.4526906828826	6.06295835189742e-07	3.29639643478727e-07	1.83926856852358	0.0658756937083689	-3.97859939051863e-08	1.25237766428467e-06	90.1465208612529	25993621.6852352	19102606.2584852	26.5104090157017	0	19.1632633110628	6.89842972377166e-05	3.38290886715879	0.065875693708369	4	ns	p<0.10	0.159199593128558	ns
publication_count	higher.education.institutions.offering.disciplines.related.to.research.for.health.in.2023.by.region	Youth.Literacy.Rate	956.934915892765	-2259.41929408497	4173.2891258705	0.559804671927877	97.7136419315894	-7137.77725674968	3882.11341726455	-1.83863181972132	0.065969357811557	-14746.5797384879	471.025224988542	93.4261704395961	10006996.1042344	5012004.01469577	49.9149998412111	4.38779213141499	16.1376628901784	0.000313148999144022	3.38056696849175	0.0659693578115571	4	ns	p<0.10	0.269411292569991	ns
publication_count	Lifespan.Inequality.in.wome	LGBT..legal.equality.index	-12054.0033454128	-28557.1981118347	4449.19142100909	0.152268067485072	97.9348201401122	-528.763786317522	288.082327401372	-1.83546068614205	0.0664374590404625	-1093.39477260669	35.867199971644	68.0081350958566	193031875.188962	98782353.5971458	48.8258851029416	30.5577577019496	6.41920282980982	0.0403727020227249	3.36891593037305	0.0664374590404623	4	ns	p<0.10	0.156602582023947	ns
drugs.pipeline.for.neglected.tropical.diseases.by.region	publication_count	Corruption.Perception.Index	-0.00233832272157788	-0.00838397523038402	0.00370732978722826	0.448409026538458	98.7831109779291	0.000249366056959116	0.000135876124253129	1.83524558365061	0.0664693098470396	-1.69462529359051e-05	0.000515678366854138	96.9455960722695	3.1960920694538e-05	1.61782449093019e-05	49.3811675078975	1.86015087748156	50.8785445243309	8.95085316787535e-12	3.36812635230908	0.0664693098470397	4	ns	p<0.10	0.251106281644372	ns
Antiretroviral.therapy.coverage....of.people.living.with.HIV.	publication_count	Lifespan.Inequality.in.wome	0.159972613374447	-0.137916278561231	0.457861505310125	0.292550965956046	99.9712812404484	4.12711771323669	2.24967703465338	1.83453786906465	0.0665741918312631	-0.282168251530795	8.53640367800418	99.9437454825946	0.0877638849872934	0.047611146071146	45.7508677082387	0.0275436680535694	20.1133816238692	4.28977658302832e-05	3.36552919303227	0.0665741918312633	4	ns	p<0.10	0.323360360323278	ns
publication_count	State.capacity.index	Political.corruption.index	-1874.10206848749	-5356.41009423109	1608.20595725611	0.291512331455214	98.1762150724309	12632.8201545834	6892.20118894274	1.83291517590207	0.066815186526278	-875.645949948481	26141.2862591153	96.670616721248	10543310.6713637	4659797.78626924	55.8032772483356	1.53356732083436	19.171403635326	6.87040905934917e-05	3.35957804205211	0.0668151865262778	4	ns	p<0.10	0.183741762947264	ns
Prevalence.of.severe.food.insecurity.in.the.population....	publication_count	Multidimensional.Poverty.Index	0.000455466785166396	-0.000435612574163708	0.0013465461444965	0.316431960959933	72.0711129427597	0.143207963683397	0.0781669319855936	1.83207860466866	0.0669397104633366	-0.00999640779035868	0.296412335157152	99.9313692979308	4.2844225073664e-07	0.000192270508047637	0	0	21.7115246900294	1.92931133877782e-05	3.35651201368468	0.0669397104633367	4	ns	p<0.10	0.0910380062301378	p<0.10
publication_count	Multidimensional.Poverty.Index	CHARGES.FOR.THE.USE.OF.INTELLECTUAL.PROPERTY..PAYMENTS..BOP..CURRENT.US..	-13718.243987218	-31868.5172914039	4432.02931696788	0.138508095704228	97.2905837186367	-9.64351407529285e-07	5.26842706137535e-07	-1.83043514941922	0.0671848957510948	-1.99694413707647e-06	6.82413220179023e-08	77.7954644321406	240398357.250025	15960436.780124	93.3608378348757	20.0380330154825	9.86564390789014	0.00720613916874051	3.35049283622936	0.0671848957510948	4	ns	p<0.10	0.131177622173454	ns
publication_count	LGBT..legal.equality.index	Human.rights.index	-59.3967494113697	-138.607600069748	19.814101247008	0.141645408913774	98.7094646747633	-560.999927496957	306.561536392485	-1.82997493455513	0.0672536870244769	-1161.84949787149	39.8496428775788	89.9125543651814	5074.68233391562	4597.2979940728	9.40717681286809	8.91192180868041	15.803882603232	0.000370024513574706	3.34880826110004	0.067253687024477	4	ns	p<0.10	0.119562110265737	ns
publication_count	Average.years.of.schooling	higher.education.institutions.offering.disciplines.related.to.research.for.health.in.2023.by.income	427.241023214641	88.6015793716655	765.880467057616	0.0134070883349482	99.7792938540372	-0.849574142637989	0.464722229531184	-1.82813321302716	0.0675295614004622	-1.76041297533426	0.0612646900582879	98.0068955800236	117833.079897372	65801.794130706	44.1567731336424	1.77631871859747	140.825201927323	2.631454984215e-31	3.34207104457301	0.0675295614004622	4	p<0.05	p<0.10	0.202588684201387	ns
publication_count	Multidimensional.Poverty.Index	LGBT..legal.equality.index	-13718.243987218	-31868.5172914039	4432.02931696788	0.138508095704228	97.2905837186367	-565.44297895147	309.353506419855	-1.82782146385	0.0675763508166278	-1171.76471002557	40.8787521226253	62.2511800434764	240398357.250025	127535667.091007	46.9481952581049	36.01520551721	5.3504316589928	0.0688919578733978	3.34093130371077	0.0675763508166278	4	ns	p<0.10	0.131177622173454	ns
Tuberculosis.case.detection.rate.....all.forms.	publication_count	Private.civil.liberties.index	0.0827378416784666	-0.0511836971999156	0.216659380556849	0.225940606366904	99.9635279276162	-0.654727846200078	0.358246198434674	-1.82759188809499	0.0676108241427125	-1.35687749273043	0.0474218003302719	99.6475778927356	0.0179425215656616	0.00983981784010747	45.1592252287498	0.316065310449365	104.622600837384	1.91201320344155e-23	3.34009210943061	0.0676108241427126	4	ns	p<0.10	0.217511347393213	ns
publication_count	Functioning.government.index	OUT.OF.POCKED.EXPENDITURE.ON.HEALTH	-633.775097058432	-1195.6704943159	-71.8796998009674	0.0270573326110776	98.7776193844614	2409.56659469036	1319.27884688021	1.82642706686946	0.0677859578745239	-176.172430760394	4995.30562014111	97.7470430664541	319668.790792408	175590.639002432	45.0710722910514	1.04332977898176	77.632151183385	1.38800989248015e-17	3.33583583059339	0.067785957874524	4	p<0.05	p<0.10	0.101678936811786	ns
Deaths.from.rabies.by.world.region	publication_count	Multidimensional.Poverty.Index	0.0109462747102825	-0.0885430741275032	0.110435623548068	0.829265074920159	96.1343211538139	-0.519425873533018	0.28498652485357	-1.82263310098576	0.0683589787734327	-1.07798919832524	0.0391374512592083	92.8377774979909	0.0093183820494213	0.00513779769854426	44.8638436233323	3.42910171545138	33.9391561093659	4.26781799856266e-08	3.32199142080897	0.0683589787734329	4	ns	p<0.10	0.464841055659342	ns
Prevalence.of.moderate.or.severe.food.insecurity.in.the.population....	publication_count	Sex.ratio	0.0670355142375172	-0.0634265137795377	0.197497542254572	0.313890827254502	99.9991304648549	-0.0705389456139877	0.0388144397434879	-1.81733772483016	0.0691654169133516	-0.146613849591324	0.00553595836334869	99.9556828577889	0.0171781461262556	0.00955334033881227	44.3866627481375	0.0434479848615121	35.9283915541792	1.57851568696922e-08	3.30271640609086	0.0691654169133514	4	ns	p<0.10	0.293953021881744	ns
publication_count	Share.of.population.with.no.formal.education	Percentage.of.territory.effectively.controlled.by.government	-22787.8168715668	-56190.2838155807	10614.650072447	0.181181576682073	99.9946070061036	-448249.456616855	247032.313209589	-1.81453774525662	0.069594977102834	-932423.893525269	35924.9802915577	99.7617268782707	1131124025.04313	628131208.510638	44.4684053557533	0.232892687721376	105.029332319655	1.56016405475334e-23	3.29254722896098	0.0695949771028344	4	ns	p<0.10	0.123724403738372	ns
Tuberculosis.treatment.success.rate....of.new.cases.	publication_count	Lifespan.Inequality.in.wome	0.011146025347163	0.00100906422322802	0.0212829864710979	0.0311567625676423	92.6565141583134	0.646584416810317	0.356608790455271	1.81314772410642	0.0698090400977819	-0.0523559690524039	1.34552480267304	99.0746671318876	6.81364979922525e-05	0.000815425723554568	0	0	18.2487146994231	0.000108978782601873	3.28750466943229	0.0698090400977817	4	p<0.05	p<0.10	0.339072480474941	ns
Tuberculosis.case.detection.rate.....all.forms.	publication_count	higher.education.institutions.offering.disciplines.related.to.research.for.health.in.2023.by.region	0.0827378416784666	-0.0511836971999156	0.216659380556849	0.225940606366904	99.9635279276162	-0.0679247484733068	0.0375375820160519	-1.80951315522296	0.0703713182742748	-0.141497057291487	0.00564756034487338	99.9482102746142	0.0179425215656616	0.00987871399756343	44.9424432267686	0.0153232417057501	18.6951037722469	8.71785811597126e-05	3.27433785892496	0.0703713182742747	4	ns	p<0.10	0.217511347393213	ns
Children..ages.0.14..newly.infected.with.HIV	publication_count	Sex.ratio	-24.2139400623589	-72.5300987170653	24.1022185923476	0.325977683085284	99.999142147259	26.3783836633497	14.5795080499636	1.80927803413885	0.0704078197640874	-2.19692702689071	54.9536943535901	99.9835713040248	2333.4706518356	1302.12973852827	44.197723785214	0.0155709768102381	12.7875819542168	0.00167190601485879	3.27348700481735	0.0704078197640874	4	ns	p<0.10	0.321993898643332	ns
publication_count	GDP.per.capita	Multidimensional.Poverty.Index	113.487776439057	26.6922456143116	200.283307263802	0.010385813857688	99.4439891310636	-399.912165809359	221.078979156752	-1.80891085771574	0.0704648533175834	-833.219002695473	33.3946710767555	98.1287230366373	7755.96868422485	4377.07061406732	43.5651329669496	1.32262000541112	112.424777205987	3.86607090723263e-25	3.27215849116188	0.0704648533175834	4	p<0.05	p<0.10	0.46506803189605	ns
publication_count	Percentage.of.territory.effectively.controlled.by.government	RESEARCH.AND.DEVELOPMENT.EXPENDITURE....OF.GDP.	-20071.0473180606	-87584.2020397666	47442.1074036455	0.560109089584211	99.7783794634361	-66540.5522200948	36838.6310200166	-1.80627103607458	0.0708760137248825	-138742.942259087	5661.83781889784	98.8176305229177	4513863424.73928	2511993603.12651	44.3493662356078	0.962882886738429	31.2443253519666	1.64202949706226e-07	3.26261505576195	0.0708760137248825	4	ns	p<0.10	0.197463217368981	ns
publication_count	higher.education.institutions.offering.disciplines.related.to.research.for.health.in.2023.by.region	Political.corruption.index	956.934915892765	-2259.41929408497	4173.2891258705	0.559804671927877	97.7136419315894	-9099.16817968596	5041.72851205504	-1.80477154966384	0.0711104381430146	-18980.7744831426	782.438123770631	96.4989423032296	10006996.1042344	5216158.10075928	47.8748862652988	1.24312184496231	40.144922811448	1.91708236981317e-09	3.25720034647603	0.0711104381430144	4	ns	p<0.10	0.269411292569991	ns
publication_count	higher.education.institutions.offering.disciplines.related.to.research.for.health.in.2023.by.region	Gini.Coefficient	956.934915892765	-2259.41929408497	4173.2891258705	0.559804671927877	97.7136419315894	-56305.76076085	31306.1140508461	-1.79855477014491	0.072089137479728	-117664.616796412	5053.09527471176	91.6527043716744	10006996.1042344	5427463.34786928	45.7633110742123	6.20275474345577	27.3693005057628	1.13980854472977e-06	3.23479926121102	0.0720891374797282	4	ns	p<0.10	0.269411292569991	ns
drugs.pipeline.for.neglected.tropical.diseases.by.country	publication_count	LGBT..legal.equality.index	0.00567268432643706	-0.00899814339071165	0.0203435120435858	0.448542002323943	99.6580793063284	-0.000450289730418652	0.000250520106715088	-1.79741952182209	0.072269043853761	-0.000941300116983355	4.07206561460514e-05	98.2059789751917	0.000203907766816015	0.000112341669062666	44.905644931107	1.45708239737721	25.1243819375811	3.5019487146714e-06	3.23071693742714	0.0722690438537609	4	ns	p<0.10	0.363885302632259	ns
Prevalence.of.anemia.among.pregnant.women....	publication_count	Lifespan.Inequality.in.wome	-0.0263776104927022	-0.0762177087862244	0.02346248780082	0.299595761014552	99.9899420791217	-0.702537699314403	0.391404857758531	-1.79491308140028	0.0726675493958512	-1.46967712389515	0.0646017252663397	99.9740122402542	0.00241170153344756	0.00135919131181888	43.6418108555957	0.0159314412393041	25.3829818371779	3.07719860532929e-06	3.22171296978185	0.0726675493958513	4	ns	p<0.10	0.352956668494134	ns
publication_count	higher.education.institutions.offering.disciplines.related.to.research.for.health.in.2023.by.region	Private.civil.liberties.index	956.934915892765	-2259.41929408497	4173.2891258705	0.559804671927877	97.7136419315894	14884.8569522715	8316.19524385664	1.78986381581977	0.0734758070645431	-1414.58621409081	31184.3001186338	95.8569006197167	10006996.1042344	5619492.29522687	43.8443641159305	1.90018637640447	71.9409597586492	2.38901610247912e-16	3.20361247918092	0.0734758070645429	4	ns	p<0.10	0.269411292569991	ns
Share.of.people.practicing.open.defecation	publication_count	State.capacity.index	-0.000859398969344939	-0.00220057054587137	0.000481772607181497	0.209148539369138	99.9996282015128	0.0012455837192106	0.000696588249697599	1.78812048545368	0.0737565712262705	-0.000119704162250488	0.00261087160067169	99.9486075174916	1.83251829208856e-06	1.03690235663112e-06	43.41653444292	0.0510208737160757	483.929414061987	8.24257525775918e-106	3.19737487049911	0.0737565712262705	4	ns	p<0.10	0.208976951807766	ns
publication_count	Sex.ratio	Private.civil.liberties.index	-658.612332034855	-2149.08466175983	831.859997690123	0.386450642542927	99.7290911442061	-8401.86755305688	4705.30990485177	-1.78561406643875	0.0741617677594834	-17624.1055026659	820.370396552171	96.8531072209717	2052850.67389917	1268149.22698496	38.2249647717317	2.88379638301912	15.8556879821985	0.000360562952451389	3.18841759426392	0.0741617677594837	4	ns	p<0.10	0.188256795081766	ns
Incidence.of.malaria..per.1.000.population.at.risk.	publication_count	Lifespan.Inequality.in.wome	-0.487755530328778	-1.45485102886864	0.479339968211083	0.322903090523704	99.9999371792339	-13.379275417415	7.4951386172453	-1.78506043725878	0.07425151427805	-28.0694771663512	1.3109263315211	99.9989814217885	0.920614340927576	0.523109218359746	43.178245753517	0.000955758045782548	41.0250410423914	1.23459788238265e-09	3.18644076466649	0.07425151427805	4	ns	p<0.10	0.360650212207672	ns
publication_count	Lifespan.Inequality.in.wome	Multidimensional.Poverty.Index	-12054.0033454128	-28557.1981118347	4449.19142100909	0.152268067485072	97.9348201401122	76280.7980466139	42775.5042531659	1.78328226349239	0.0745403671237244	-7557.64971013107	160119.245803359	67.5053270416415	193031875.188962	97115314.0146988	49.6894935514505	31.0711686149382	6.52376301459607	0.0383162378727294	3.18009563128654	0.0745403671237245	4	ns	p<0.10	0.163074887418472	ns
drugs.pipeline.for.neglected.tropical.diseases.by.country	publication_count	Percentage.of.territory.effectively.controlled.by.government	0.00567268432643706	-0.00899814339071165	0.0203435120435858	0.448542002323943	99.6580793063284	-0.216100462051546	0.121338719009507	-1.7809687115175	0.0749175623066416	-0.453919981240406	0.0217190571373139	95.9933721433159	0.000203907766816015	0.00011565613672105	43.2801709679819	3.67728054616425	20.7084420930011	3.18580313352664e-05	3.1718495514043	0.0749175623066413	4	ns	p<0.10	0.363885302632259	ns
Children..ages.0.14..newly.infected.with.HIV	publication_count	Lifespan.Inequality.in.wome	-24.2139400623589	-72.5300987170653	24.1022185923476	0.325977683085284	99.999142147259	-655.409445265987	369.075113315309	-1.77581587492749	0.0757632702690192	-1378.78337495403	67.9644844220586	99.9967975356472	2333.4706518356	1338.25921644813	42.6494087082087	0.00234463172531971	30.5219414276645	2.35637621570392e-07	3.15352202164447	0.0757632702690193	4	ns	p<0.10	0.321993898643332	ns
publication_count	Share.of.population.with.no.formal.education	Lifespan.Inequality.in.wome	-22787.8168715668	-56190.2838155807	10614.650072447	0.181181576682073	99.9946070061036	437645.533856564	246565.888572138	1.77496382971289	0.0759038596911525	-45614.7275609426	920905.79527407	99.9156666398416	1131124025.04313	645826768.206115	42.9039827722262	0.0789446237407573	66.2963302025104	4.01730505564658e-15	3.15049659678905	0.0759038596911525	4	ns	p<0.10	0.127838079479836	ns
NUMBER.OF.DALYS	publication_count	Functioning.government.index	31043.1509361849	-2463.70620709437	64550.0080794643	0.0693932418253993	97.8475096954202	-14834.9647978615	8358.5201789145	-1.77483148695204	0.0759257156375377	-31217.3633125852	1547.43371686223	87.5685628501414	1025265957.77715	538202248.973375	47.5060841637386	10.5050674026096	11.2682650377702	0.00357377607218327	3.1500268070764	0.0759257156375374	4	p<0.10	p<0.10	0.887448902478588	ns
HEALTHCARE.ACCESS.AND.QUALITY	publication_count	State.capacity.index	0.0579548269860356	-0.018071232596554	0.133980886568625	0.135153478318912	99.9663206670746	-0.0717807621111775	0.0405846455016756	-1.76866795863017	0.0769493023932242	-0.151325205619787	0.00776368139743211	99.7314568661946	0.0057249670852466	0.00327011535130732	42.8797527983262	0.234942928090886	105.839405313175	1.04055526806631e-23	3.128186347885	0.0769493023932239	4	ns	p<0.10	0.218023023447468	ns
Healthy.life.expectancy	publication_count	Private.civil.liberties.index	0.0342403684044628	-0.0251968886455272	0.0936776254544528	0.258860747007533	99.9971216647148	-0.285783037766872	0.161609950548962	-1.76835050562242	0.0770023254050396	-0.602532720386137	0.0309666448523937	99.9604243756873	0.00355675957851147	0.00205129531724029	42.326849145683	0.0366983453289803	119.5135810619	1.1167491129044e-26	3.12706351073506	0.0770023254050399	4	ns	p<0.10	0.291672626392514	ns
publication_count	Lifespan.Inequality.in.man	OUT.OF.POCKED.EXPENDITURE.ON.HEALTH	-21645.8029189826	-39509.5346568041	-3782.07118116113	0.0175525933837046	99.1011918058519	74724.7621047602	42281.297796759	1.76732423077345	0.0771739441013993	-8145.05879650009	157594.58300602	98.7233758389742	326976706.81851	190493801.9403	41.7408647258672	0.381242606665917	260.385530240177	2.87078404987447e-57	3.12343493667897	0.0771739441013997	4	p<0.05	p<0.10	0.12127334073077	ns
publication_count	OUT.OF.POCKED.EXPENDITURE.ON.HEALTH	Youth.Literacy.Rate	-14395.034226608	-32698.055573932	3907.98712071585	0.123199909935514	99.9491172680235	42254.0369411544	23909.5451121988	1.7672455390879	0.0771871161653301	-4607.81036549099	89115.8842477998	99.6467823684541	342762334.216498	199680235.873547	41.7438219021395	0.302488814141918	166.391649283091	7.38775425628446e-37	3.1231567954261	0.0771871161653299	4	ns	p<0.10	0.126382120113262	ns
Incidence.of.tuberculosis..per.100.000.people.	publication_count	Private.civil.liberties.index	-0.34854455711271	-0.96218467884302	0.2650955646176	0.265601134541444	99.9953285446857	2.94912139947199	1.66960081318476	1.76636317866098	0.0773349384118257	-0.323236062928922	6.2214788618729	99.9503519203337	0.379250104766687	0.219250592231559	42.1883898050757	0.0449787255130522	208.914904054181	4.31226052609795e-46	3.12003887892933	0.0773349384118257	4	ns	p<0.10	0.267151574230605	ns
publication_count	Sex.gap.in.life.expectancy	Lifespan.Inequality.in.wome	-672.301591151828	-1898.83655576768	554.233373464022	0.282680795639826	99.3974082223446	15908.8836396401	9030.16835236858	1.76174828849866	0.0781118352346017	-1789.9211053357	33607.6883846159	98.499510604159	1546514.49732683	902578.6723048	41.6378783474118	0.903341077241178	157.873191175853	5.2272360939421e-35	3.10375703202796	0.0781118352346018	4	ns	p<0.10	0.644422640685464	ns
Share.of.deaths.attributed.to.unsafe.sanitation	publication_count	Human.rights.index	-6.18562783874037e-05	-0.000147753645870133	2.40410890953258e-05	0.158124873036972	99.9987245946222	0.000352959196115799	0.000200422379265866	1.76107676901484	0.0782254103774674	-3.98614489411266e-05	0.000745779841172724	99.8022973213369	7.43740590454102e-09	4.27423718474735e-09	42.5305376685486	0.196429778561197	536.313631296163	3.47515899602503e-117	3.10139138636375	0.0782254103774671	4	ns	p<0.10	0.204589534833376	ns
publication_count	Income.inequality..Atkinson.index	Lifespan.Inequality.in.man	-18193.1726571734	-40149.7088962821	3763.36358193529	0.104370478849176	84.5105638422645	-2948725.67730913	1677200.27073956	-1.7581237785091	0.0787264506659013	-6235977.80281949	338526.44820124	47.402348036408	343578816.035743	150283795.170087	56.2592953476932	43.9095588985981	3.47340102902519	0.176100484093821	3.09099922055912	0.0787264506659011	4	ns	p<0.10	0.185569490855339	ns
Reported.cases.of.leprosy	publication_count	Sex.ratio	-0.0170292312694855	-0.0904627549391436	0.0564042924001726	0.649457786961618	91.4499116749555	-0.0461210301795885	0.0262475680077194	-1.75715442154581	0.0788914916866179	-0.0975653181564842	0.00532325779730718	64.2721346752601	0.00393882530399667	0.00144064917952359	63.4243951347173	29.718756969711	9.82610122453243	0.00735003199822978	3.087591661158	0.0788914916866181	4	ns	p<0.10	0.149017262074723	ns
publication_count	Population.ages.65.	Human.Development.Index	4.36168480916235e-05	1.05439448691576e-05	7.66897513140894e-05	0.00974302769217021	99.5293250075908	0.000134574511434559	7.6609313943654e-05	1.75663381522432	0.0789802453171127	-1.55769847753253e-05	0.000284726007644442	99.0803502981875	1.12534534731901e-09	6.58634192234241e-10	41.4727049075779	0.45109791447803	99.3195571172713	2.7103925782784e-22	3.08576236078955	0.0789802453171128	4	p<0.01	p<0.10	0.137176215550775	ns
publication_count	Lifespan.Inequality.in.wome	State.capacity.index	-12054.0033454128	-28557.1981118347	4449.19142100909	0.152268067485072	97.9348201401122	-29889.1229269336	17019.9032224561	-1.7561276663135	0.0790666120816833	-63247.5202633048	3469.27440943765	71.6311676135315	193031875.188962	148217621.464283	23.2159863135607	26.8583252503542	7.0642657235234	0.0292424791406804	3.08398438039171	0.0790666120816835	4	ns	p<0.10	0.163074887418472	ns
Life.expectancy.at.birth	publication_count	Private.civil.liberties.index	0.0267612929286983	-0.0184491312650708	0.0719717171224673	0.245985068616448	99.9889656619562	-0.218293304065509	0.124492481926504	-1.75346575702766	0.079522092366174	-0.46229408498746	0.0257074768564423	99.9298156404911	0.00204281082790186	0.0011910875654942	41.6936923759334	0.0591565489987064	89.124456294269	4.43476094657088e-20	3.07464216106857	0.0795220923661741	4	ns	p<0.10	0.302498827258432	ns
publication_count	State.capacity.index	Average.years.of.schooling	-1874.10206848749	-5356.41009423109	1608.20595725611	0.291512331455214	98.1762150724309	-938.251776464508	535.19345585652	-1.75310771497184	0.0795835195163659	-1987.21167470481	110.708121775798	88.5211528055653	10543310.6713637	5932455.070217	43.7325214523941	9.83442095393715	23.6148027861388	7.44921877811358e-06	3.0733866602938	0.0795835195163656	4	ns	p<0.10	0.202019703387698	ns
publication_count	Percentage.of.territory.effectively.controlled.by.government	Lifespan.Inequality.in.man	-20071.0473180606	-87584.2020397666	47442.1074036455	0.560109089584211	99.7783794634361	8245575.87835232	4705792.56731947	1.75221830550198	0.0797362771585419	-977608.072310105	17468759.8290148	95.830209415613	4513863424.73928	2642251145.19866	41.4636444089738	3.95693943823757	32.0224523457746	1.11278900163312e-07	3.07026899013623	0.079736277158542	4	ns	p<0.10	0.197463217368981	ns
drugs.pipeline.for.neglected.tropical.diseases.by.region	publication_count	Average.years.of.schooling	-0.00233832272157788	-0.00838397523038402	0.00370732978722826	0.448409026538458	98.7831109779291	0.001679125878983	0.00095840209065459	1.75200565123575	0.0797728361859125	-0.000199307701407887	0.00355755945937389	97.4821619814538	3.1960920694538e-05	1.98813457069198e-05	37.7948279496298	1.31697512216027	89.3419173289929	3.97785685405731e-20	3.06952380196201	0.0797728361859124	4	ns	p<0.10	0.263467759109224	ns
Share.of.the.population.using.safely.managed.drinking.water.sources	publication_count	Multidimensional.Poverty.Index	0.000179670782700799	2.80551139223379e-05	0.000331286451479261	0.020198625450428	97.4214950882055	0.000953488972825238	0.000544818762530918	1.75010304049712	0.080100535214988	-0.000114336179837041	0.00202131412548752	87.5883234264611	1.94714265351908e-08	9.98251625234059e-09	48.7324863727927	10.093431283149	18.928205886024	7.75875995613152e-05	3.06286065235727	0.0801005352149881	4	p<0.05	p<0.10	0.865113702698724	ns
publication_count	Percentage.of.territory.effectively.controlled.by.government	Human.rights.index	-20071.0473180606	-87584.2020397666	47442.1074036455	0.560109089584211	99.7783794634361	-287665.607073042	164435.38176329	-1.74941429264382	0.0802194320561484	-609953.033113184	34621.8189671008	96.6625086588597	4513863424.73928	2648053671.61257	41.3350954063145	3.12279155196965	31.2915512254404	1.6037105503047e-07	3.06045036730647	0.080219432056148	4	ns	p<0.10	0.197463217368981	ns
Incidence.of.tuberculosis..per.100.000.people.	publication_count	Human.Development.Index	-0.34854455711271	-0.96218467884302	0.2650955646176	0.265601134541444	99.9953285446857	2.53215233767049	1.4478505404471	1.7489045083953	0.0803075271602674	-0.305582576602666	5.36988725194365	99.9770151085868	0.379250104766687	0.221779133859135	41.5216683999146	0.0183142916428717	160.132155174787	1.68944600482411e-35	3.0586669794854	0.0803075271602677	4	ns	p<0.10	0.267151574230605	ns
publication_count	OUT.OF.POCKED.EXPENDITURE.ON.HEALTH	higher.education.institutions.offering.disciplines.related.to.research.for.health.in.2023.by.region	-14395.034226608	-32698.055573932	3907.98712071585	0.123199909935514	99.9491172680235	-9011.93278726593	5154.90291311201	-1.74822551251997	0.0804249855266213	-19115.3568407661	1091.49126623421	99.9042579666838	342762334.216498	200342869.742524	41.5505002320406	0.0448821385980295	35.2440211667591	2.22258328345129e-08	3.05629244262571	0.0804249855266211	4	ns	p<0.10	0.126382120113262	ns
publication_count	Average.years.of.schooling	Functioning.government.index	427.241023214641	88.6015793716655	765.880467057616	0.0134070883349482	99.7792938540372	136.216636176039	77.961163331913	1.74723709029466	0.0805962204338075	-16.5844361473554	289.017708499433	98.4296322686204	117833.079897372	69158.2335259234	41.3083035882985	1.35264696039155	107.755694226524	3.99161183737558e-24	3.05283744970136	0.0805962204338077	4	p<0.05	p<0.10	0.204989873530308	ns
Child.mortality.rate	publication_count	Private.civil.liberties.index	-0.000168163348996374	-0.000464423648524734	0.000128096950531986	0.265916667746969	99.9984902809279	0.00141467301867487	0.000810055314719618	1.74639063897078	0.0807430954605368	-0.000173006223660841	0.00300235226101058	99.9662561452041	8.71110838070194e-08	4.9132295631036e-08	43.5981123367944	0.0322346223760819	261.664599158425	1.51444755371708e-57	3.04988026388476	0.0807430954605365	4	ns	p<0.10	0.285920441215859	ns
publication_count	Average.years.of.schooling	Private.civil.liberties.index	427.241023214641	88.6015793716655	765.880467057616	0.0134070883349482	99.7792938540372	1559.51199289935	893.022390441607	1.74633022597357	0.0807535865422427	-190.779729754063	3309.80371555277	99.0141900632171	117833.079897372	68759.1259724149	41.6470094541352	0.766796157065785	56.2965837589696	5.96145351344003e-13	3.04966925814891	0.0807535865422429	4	p<0.05	p<0.10	0.204989873530308	ns
publication_count	Rigorous.and.impartial.public.administration.index	Sex.gap.in.life.expectancy	-1057.01897867949	-1953.1510497546	-160.886907604391	0.0207861846447237	98.1977075713827	-610.960230482555	349.97983796542	-1.74570122105983	0.0808628828153102	-1296.90810820994	74.987647244832	97.3888677326551	805267.718500972	474048.432524132	41.1315738067103	0.823685052056488	122.243905418764	2.85149894449748e-27	3.04747275320978	0.0808628828153099	4	p<0.05	p<0.10	0.333559391613154	ns
publication_count	Sex.ratio	PHYSICIANS..PER.1.000.PEOPLE.	-658.612332034855	-2149.08466175983	831.859997690123	0.386450642542927	99.7290911442061	-1695.29634433351	973.76074031929	-1.74097832674752	0.081687377628725	-3603.83232491837	213.239636251361	99.6383067856371	2052850.67389917	1363052.93507302	33.6019442425374	0.0910309695270166	39.2948836506447	2.93240824374089e-09	3.0310055342046	0.0816873776287253	4	ns	p<0.10	0.19254881869628	ns
Share.of.the.population.with.access.to.basic.handwashing.facilities	publication_count	Sex.ratio	0.00072313429472714	0.000490463251881992	0.000955805337572288	1.11853031766746e-09	82.797804623837	0.000165560647695241	9.54770361904429e-05	1.73403631177874	0.082911640509338	-2.15709045886542e-05	0.000352692199979137	76.6868205113565	4.02249452172344e-08	2.65417454808461e-08	34.0167019805554	7.38061128582296	7.03947014455327	0.029607277917699	3.00688193056723	0.0829116405093379	4	p<0.001	p<0.10	0.563799155463499	ns
Children..0.14..living.with.HIV	publication_count	Lifespan.Inequality.in.wome	-116.374465139303	-357.239337999983	124.490407721377	0.343658399505509	99.9988348054797	-3227.06115897659	1864.86904690071	-1.73044920464509	0.0835500491478753	-6882.13732678553	428.015008832342	99.9839877449584	58155.0831888158	34663.0527289055	40.3954893910773	0.0148472335204563	28.5957744466398	6.17314496983349e-07	2.99445444985684	0.0835500491478751	4	ns	p<0.10	0.35508770887847	ns
Reported.cases.of.leprosy	publication_count	NURSES.AND.MIDWIVES..PER.1.000.PEOPLE.	-0.0170292312694855	-0.0904627549391436	0.0564042924001726	0.649457786961618	91.4499116749555	0.0127347195081922	0.00737177284102292	1.72749754812373	0.0840783451442313	-0.00171368976242326	0.0271831287788076	71.3249562086307	0.00393882530399667	0.00195700095309862	50.3151116879216	22.0065335195247	10.2246953237622	0.00602192886278409	2.98424777877349	0.0840783451442311	4	ns	p<0.10	0.150455986047572	ns
Share.of.the.population.using.safely.managed.drinking.water.sources	publication_count	higher.education.institutions.offering.disciplines.related.to.research.for.health.in.2023.by.income	0.000179670782700799	2.80551139223379e-05	0.000331286451479261	0.020198625450428	97.4214950882055	5.90367618254979e-07	3.42654090572221e-07	1.72292593171465	0.0849019202231639	-8.12220584219002e-08	1.26195729493186e-06	96.6598235408537	1.94714265351908e-08	1.00162051831032e-08	48.5594691020667	0.781831100684965	82.1979530556328	1.4156023733789e-18	2.96847376617478	0.0849019202231636	4	p<0.05	p<0.10	0.865113702698724	ns
Share.of.people.practicing.open.defecation	publication_count	Human.rights.index	-0.000859398969344939	-0.00220057054587137	0.000481772607181497	0.209148539369138	99.9996282015128	0.0054319188570285	0.00315370084067839	1.72239509434891	0.0849979717460267	-0.000749221208714835	0.0116130589227718	99.9354543696901	1.83251829208856e-06	1.09169266068691e-06	40.4266431936851	0.0641740704209086	502.080207946287	9.4333969162923e-110	2.9666448610372	0.0849979717460269	4	ns	p<0.10	0.222302387643454	ns
publication_count	PHYSICIANS..PER.1.000.PEOPLE.	Elderly.Literacy.Rate	155.609900767888	-80.0888842979232	391.3086858337	0.195671908229019	60.3269047365061	714.209103533366	414.89529834992	1.72142009411494	0.0851746205414214	-98.9707385874777	1527.38894565421	39.1432546916286	32656.7749692388	12844.9656110708	60.6667663197907	35.1147636985566	2.78822896623329	0.24805259390179	2.96328714042269	0.0851746205414211	4	ns	p<0.10	0.468460412977817	ns
publication_count	Youth.Literacy.Rate	Political.corruption.index	2983.1075228834	-8887.76585305129	14853.9808988181	0.622343407046466	99.9387660594028	-34177.6697818108	19854.8064533335	-1.72138015357347	0.0851818632216794	-73092.375350358	4737.03578673634	99.8777957235354	138364170.541261	79195660.6701528	42.7628840903317	0.0610076932820026	113.280381462887	2.5204478233341e-25	2.96314963311663	0.0851818632216791	4	ns	p<0.10	0.468500247719237	ns
Incidence.of.tuberculosis..per.100.000.people.	publication_count	Average.years.of.schooling	-0.34854455711271	-0.96218467884302	0.2650955646176	0.265601134541444	99.9953285446857	0.145990566488876	0.0849780412133168	1.717979896976	0.0858002821301207	-0.0205633337659848	0.312544466743738	99.9694055441089	0.379250104766687	0.227579393646197	39.9922661099324	0.025924211614743	181.471086959198	3.92693899282753e-40	2.95145492641368	0.0858002821301213	4	ns	p<0.10	0.267151574230605	ns
publication_count	Population.in.year	Percentage.of.territory.effectively.controlled.by.government	8.60547607127435e-06	-3.17529367720559e-06	2.03862458197543e-05	0.152232245350556	99.9118132990255	0.000153432688894887	8.93157955732235e-05	1.71786734821277	0.0858208137152933	-2.16230536791728e-05	0.000328488431468947	99.7095744638193	1.43583412122103e-10	8.67031906231989e-11	39.6147581800975	0.202417340380913	145.16184952739	3.00957301168223e-32	2.95106822605557	0.0858208137152931	4	ns	p<0.10	0.157338158478038	ns
Child.mortality.rate	publication_count	Human.Development.Index	-0.000168163348996374	-0.000464423648524734	0.000128096950531986	0.265916667746969	99.9984902809279	0.00120930860793727	0.000704379680862199	1.71684198280253	0.0860080477833595	-0.000171250197994459	0.002589867413869	99.9868928236392	8.71110838070194e-08	5.02966370430246e-08	42.2614955010217	0.011597632380426	166.619319326525	6.59287010194617e-37	2.94754639391331	0.0860080477833593	4	ns	p<0.10	0.285920441215859	ns
NUMBER.OF.DEATHS	publication_count	Number.of.people.living.in.extreme.poverty	1169.54717540771	55.5134152711166	2283.5809355443	0.0396255734968412	99.8337702738665	9.18012708062046e-06	5.35633906989682e-06	1.71388087289203	0.0865506065416371	-1.31810458536208e-06	1.9678358746603e-05	99.7930038801895	1267645.37038105	761780.550943957	39.9058625745645	0.0408342723761288	468.803638150212	1.58702375557223e-102	2.93738764646515	0.0865506065416371	4	p<0.05	p<0.10	0.420388660345094	ns
Incidence.of.malaria..per.1.000.population.at.risk.	publication_count	Sex.ratio	-0.487755530328778	-1.45485102886864	0.479339968211083	0.322903090523704	99.9999371792339	0.529515657475558	0.308965544581451	1.71383400758451	0.0865592157526218	-0.0760456823678892	1.13507699731901	99.9932930281205	0.920614340927576	0.560962376550877	39.0665176923409	0.00664415528730092	66.9762655877674	2.85949089723583e-15	2.93722700555318	0.0865592157526219	4	ns	p<0.10	0.367876666948642	ns
Incidence.of.HIV..all..per.1.000.uninfected.population.	publication_count	Lifespan.Inequality.in.wome	-0.00264407603977144	-0.00803770733588817	0.0027495552563453	0.336644080311537	99.9976654617962	-0.0719861221456272	0.042174069985017	-1.7068810805123	0.0878441580256934	-0.154645780397732	0.0106735361064778	99.9943953774655	2.83295869306628e-05	1.59390194099261e-05	43.7371979727866	0.00327016067381592	21.5477968131255	2.09389728335773e-05	2.91344302301084	0.0878441580256935	4	ns	p<0.10	0.415450602908188	ns
Dengue.fever.deaths	publication_count	Lifespan.Inequality.in.wome	0.037438222852558	-0.0308919743446042	0.10576842004972	0.282882134459741	97.9093489185348	0.852264506855715	0.499350162404526	1.70674723074445	0.0878690443742766	-0.126443827131383	1.83097284084281	92.4749271231804	0.00441941355798756	0.00256253585603549	42.0163824359905	5.55046260176448	22.5639028210478	1.25982655212776e-05	2.91298610965384	0.0878690443742763	4	ns	p<0.10	0.597509501745081	ns
Prevalence.of.moderate.or.severe.food.insecurity.in.the.population....	publication_count	Private.civil.liberties.index	0.0670355142375172	-0.0634265137795377	0.197497542254572	0.313890827254502	99.9991304648549	-0.617274208642469	0.363039305391938	-1.70029580674759	0.0890752988022291	-1.32881817218311	0.0942697548981679	99.9319556168253	0.0171781461262556	0.0104839332451927	38.9693557841565	0.0671754321435433	35.5281950872314	1.92819281763902e-08	2.89100583044342	0.0890752988022288	4	ns	p<0.10	0.336506684363976	ns
Antibiotic.consumption.rate	publication_count	RESEARCH.AND.DEVELOPMENT.EXPENDITURE....OF.GDP.	0.0427599603820217	-0.00872629107744412	0.0942462118414874	0.103572811997286	99.4993630084521	-0.0464320818142794	0.0273209345238382	-1.69950562173363	0.0892239562409885	-0.0999801295049793	0.00711596587642037	98.2131054492927	0.00271297718936277	0.00164802184880226	39.2541207031178	1.29272944094144	46.7204192284984	7.15796991027547e-11	2.88831935830422	0.0892239562409882	4	ns	p<0.10	0.216686750870972	ns
HEALTHCARE.ACCESS.AND.QUALITY	publication_count	Human.rights.index	0.0579548269860356	-0.018071232596554	0.133980886568625	0.135153478318912	99.9663206670746	-0.314128051235262	0.1850290281944	-1.69772307783633	0.089560039969564	-0.676778282590732	0.0485221801202075	99.688779244625	0.0057249670852466	0.003495770770038	38.9381507703914	0.277634928041263	120.976728112575	5.37325276693817e-27	2.88226364901807	0.0895600399695638	4	ns	p<0.10	0.234233950689629	ns
Incidence.of.tuberculosis..per.100.000.people.	publication_count	Share.of.population.with.no.formal.education	-0.34854455711271	-0.96218467884302	0.2650955646176	0.265601134541444	99.9953285446857	-2.75845558044554	1.62540261213574	-1.69709065301734	0.0896795230763517	-5.94418616060892	0.427274999717836	99.9914794662361	0.379250104766687	0.231070388223651	39.0717668052315	0.00384925826595621	65.7610641459546	5.25008528867441e-15	2.88011668455884	0.0896795230763518	4	ns	p<0.10	0.267151574230605	ns
drugs.pipeline.for.neglected.tropical.diseases.by.region	publication_count	CHARGES.FOR.THE.USE.OF.INTELLECTUAL.PROPERTY..PAYMENTS..BOP..CURRENT.US..	-0.00233832272157788	-0.00838397523038402	0.00370732978722826	0.448409026538458	98.7831109779291	1.9164149812389e-13	1.12926644668743e-13	1.69704411820654	0.0896883198976834	-2.96906583217987e-14	4.12973654569579e-13	97.0965462515522	3.1960920694538e-05	1.70302474682623e-05	46.7154040053273	1.70734117368876	43.1069630621316	4.3595524319735e-10	2.8799587391394	0.0896883198976839	4	ns	p<0.10	0.263467759109224	ns
publication_count	LGBT..legal.equality.index	Private.civil.liberties.index	-59.3967494113697	-138.607600069748	19.814101247008	0.141645408913774	98.7094646747633	-608.850920304544	359.463214752164	-1.69377809833566	0.0903074574253023	-1313.38587498577	95.6840343766854	91.3907525050898	5074.68233391562	5538.74762248783	0	7.41439758972236	16.6239490023985	0.000245558708408321	2.86888424640156	0.0903074574253022	4	ns	p<0.10	0.152096770400509	ns
Child.mortality.rate	publication_count	Average.years.of.schooling	-0.000168163348996374	-0.000464423648524734	0.000128096950531986	0.265916667746969	99.9984902809279	6.98455534844817e-05	4.12509237625471e-05	1.69318762136174	0.0904197600481122	-1.10047714191182e-05	0.000150695878388082	99.9811294673479	8.71110838070194e-08	5.13903949989356e-08	41.0059056172659	0.0173610756834688	204.801958622401	3.37147344731421e-45	2.86688432113263	0.0904197600481125	4	ns	p<0.10	0.285920441215859	ns
Tuberculosis.case.detection.rate.....all.forms.	publication_count	Population.ages.65.	0.0827378416784666	-0.0511836971999156	0.216659380556849	0.225940606366904	99.9635279276162	-5.72135640316633e-09	3.38288418184847e-09	-1.69126582395737	0.090786044223977	-1.23516875634596e-08	9.08974757126928e-10	99.8251463244977	0.0179425215656616	0.0111153697428631	38.0501246595368	0.138432092171334	90.0311891819503	2.81822504158504e-20	2.86038008728621	0.0907860442239772	4	ns	p<0.10	0.241033533750131	ns
publication_count	Corruption.Perception.Index	higher.education.institutions.offering.disciplines.related.to.research.for.health.in.2023.by.region	-49.7084797322495	-240.459040344368	141.042080879869	0.609522522275847	99.2165011918411	-90.8839021757198	53.7399817037244	-1.69117850982486	0.0908027141252328	-196.212330844861	14.4445264934214	98.4471364047032	34060.4051535184	18756.983584284	44.9302393798846	0.775440353062128	126.421869958684	3.53052866960155e-28	2.86008475209343	0.0908027141252322	4	ns	p<0.10	0.965058858148379	ns
Antiretroviral.therapy.coverage....of.people.living.with.HIV.	publication_count	Sex.ratio	0.159972613374447	-0.137916278561231	0.457861505310125	0.292550965956046	99.9712812404484	-0.16114394497505	0.0954193121815966	-1.6887980146867	0.0912581444353705	-0.348162360280564	0.0258744703304629	99.8791926482242	0.0877638849872934	0.0545635736083556	37.8291268484122	0.0921150465229651	24.1109854207253	5.81254113339536e-06	2.85203873440973	0.0912581444353707	4	ns	p<0.10	0.349036133422222	ns
Life.expectancy.at.birth	publication_count	Human.Development.Index	0.0267612929286983	-0.0184491312650708	0.0719717171224673	0.245985068616448	99.9889656619562	-0.185337499319297	0.109942796565415	-1.68576300684714	0.0918414556628262	-0.400821420947125	0.0301464223085305	99.9657080315414	0.00204281082790186	0.00125773146257144	38.4313297446521	0.0232601970235732	51.4443755700968	6.74521477245117e-12	2.8417969152543	0.0918414556628263	4	ns	p<0.10	0.302498827258432	ns
Healthy.life.expectancy	publication_count	Human.Development.Index	0.0342403684044628	-0.0251968886455272	0.0936776254544528	0.258860747007533	99.9971216647148	-0.242129734489175	0.143720779976705	-1.68472321489225	0.0920419853873257	-0.523817287073521	0.039557818095171	99.9845325627698	0.00355675957851147	0.00219238117340647	38.360152689207	0.0125894643119759	74.8699647224641	5.52323765288624e-17	2.83829231079687	0.0920419853873253	4	ns	p<0.10	0.291672626392514	ns
Tuberculosis.case.detection.rate.....all.forms.	publication_count	State.capacity.index	0.0827378416784666	-0.0511836971999156	0.216659380556849	0.225940606366904	99.9635279276162	-0.123597603999103	0.0733903379823819	-1.6841127510378	0.0921598805515206	-0.267440023257793	0.0202448152595874	99.7463627374823	0.0179425215656616	0.0110535030787425	38.3949293955613	0.217244423677351	95.9437274933694	1.46583230318822e-21	2.8362357582081	0.0921598805515206	4	ns	p<0.10	0.241033533750131	ns
Antiretroviral.therapy.coverage....of.people.living.with.HIV.	publication_count	Private.civil.liberties.index	0.159972613374447	-0.137916278561231	0.457861505310125	0.292550965956046	99.9712812404484	-1.43525930238981	0.852842201485367	-1.68291308742704	0.0923919176705881	-3.10679930179698	0.236280697017362	99.8238725887658	0.0877638849872934	0.0545820466216012	37.8080783120487	0.147450997780091	23.818077455212	6.72930473741772e-06	2.8321964598332	0.0923919176705876	4	ns	p<0.10	0.349036133422222	ns
Share.of.people.practicing.open.defecation	publication_count	Population.ages.65.	-0.000859398969344939	-0.00220057054587137	0.000481772607181497	0.209148539369138	99.9996282015128	5.54629521092596e-11	3.29580009974751e-11	1.68283726047307	0.0924065997556155	-9.13354284822677e-12	1.20059447066746e-10	99.9720212456862	1.83251829208856e-06	1.12986670000516e-06	38.3434967670947	0.0276070584692956	458.445414428479	2.81736509635133e-100	2.8319412452365	0.0924065997556158	4	ns	p<0.10	0.224416027977923	ns
drugs.pipeline.for.neglected.tropical.diseases.by.region	publication_count	RESEARCH.AND.DEVELOPMENT.EXPENDITURE....OF.GDP.	-0.00233832272157788	-0.00838397523038402	0.00370732978722826	0.448409026538458	98.7831109779291	0.00579364281028936	0.00344892717998579	1.67983912328159	0.092988620862079	-0.00096613024778408	0.0125534158683628	97.4960330284287	3.1960920694538e-05	1.99834304163934e-05	37.4754231663656	1.30293320058319	76.9034204340773	1.99817919593561e-17	2.82185948010744	0.0929886208620795	4	ns	p<0.10	0.263467759109224	ns
publication_count	Sex.ratio	Gini.Coefficient	-658.612332034855	-2149.08466175983	831.859997690123	0.386450642542927	99.7290911442061	30904.586853197	18405.8472864089	1.67906352651406	0.0931396636366926	-5170.21093310873	66979.3846395027	99.1350668419692	2052850.67389917	1415235.84187103	31.059971391736	0.595637938159889	32.5811031361055	8.4159538796408e-08	2.81925432606983	0.0931396636366925	4	ns	p<0.10	0.204907260000724	ns
publication_count	Average.years.of.schooling	Human.rights.index	427.241023214641	88.6015793716655	765.880467057616	0.0134070883349482	99.7792938540372	1329.27242588738	792.436664844652	1.67744942259577	0.0934546318361649	-223.874897237175	2882.41974901193	99.1819490653871	117833.079897372	72152.3936444065	38.7672852926799	0.598666081485739	49.552104778782	1.73738938573427e-11	2.81383656536688	0.0934546318361651	4	p<0.05	p<0.10	0.220285917899532	ns
Reported.cases.of.leprosy	publication_count	State.capacity.index	-0.0170292312694855	-0.0904627549391436	0.0564042924001726	0.649457786961618	91.4499116749555	0.0797009433142825	0.0475579529944906	1.67586992912659	0.093763673000765	-0.0135109317333678	0.172912818361933	74.6620422791108	0.00393882530399667	0.00229025748940844	41.8543014059407	18.3574473592874	10.6919855729135	0.00476721602770978	2.80854001935075	0.0937636730007643	4	ns	p<0.10	0.1593982441013	ns
Prevalence.of.severe.food.insecurity.in.the.population....	publication_count	LGBT..legal.equality.index	0.000455466785166396	-0.000435612574163708	0.0013465461444965	0.316431960959933	72.0711129427597	-0.000812455339351758	0.000485055176760355	-1.67497509206701	0.0939391187823779	-0.00176314601631676	0.000138235337613248	99.8742264926565	4.2844225073664e-07	0.000269900258869956	0	0	12.3958109184599	0.00203368581627177	2.8055415590449	0.0939391187823779	4	ns	p<0.10	0.12284346302311	ns
publication_count	Gini.Coefficient	Political.corruption.index	4250.3139856065	-13583.8727756008	22084.5007468138	0.640423773153845	99.4139405796646	-44505.1277908857	26584.4237933114	-1.67410541364011	0.0941098840132084	-96609.6409755257	7599.38539375441	99.0907003425446	299263988.410859	155964968.510017	47.8838167805568	0.325145784620596	22.1236531277288	1.57003655276612e-05	2.80262893597913	0.0941098840132085	4	ns	p<0.10	0.642775859831296	ns
Healthy.life.expectancy	publication_count	Sex.ratio	0.0342403684044628	-0.0251968886455272	0.0936776254544528	0.258860747007533	99.9971216647148	-0.0312997372073092	0.0187005315771377	-1.67373515978415	0.0941826605031066	-0.0679521055902531	0.00535263117563477	99.976744961294	0.00355675957851147	0.00222441163145618	37.459601011685	0.0203772899475636	98.9989815753688	3.18159059289218e-22	2.80138938509768	0.0941826605031065	4	ns	p<0.10	0.291672626392514	ns
Healthy.life.expectancy	publication_count	Average.years.of.schooling	0.0342403684044628	-0.0251968886455272	0.0936776254544528	0.258860747007533	99.9971216647148	-0.0140090029182454	0.0083745323981617	-1.6728101644601	0.0943646732446367	-0.0304227848060061	0.00240477896951543	99.9780667507042	0.00355675957851147	0.0022145038023873	37.7381643739304	0.0190554624907248	92.3119276071885	9.00989258036102e-21	2.79829384632104	0.0943646732446367	4	ns	p<0.10	0.291672626392514	ns
Life.expectancy.at.birth	publication_count	Average.years.of.schooling	0.0267612929286983	-0.0184491312650708	0.0719717171224673	0.245985068616448	99.9889656619562	-0.0107186378221515	0.00641483513058543	-1.67091399918384	0.0947386659736201	-0.0232914836448613	0.00185420800055821	99.9560409539519	0.00204281082790186	0.00127425527526565	37.6224534420342	0.0329283414288357	65.3427928437347	6.47131913797057e-15	2.79195359266855	0.0947386659736197	4	ns	p<0.10	0.302498827258432	ns
Prevalence.of.anemia.among.pregnant.women....	publication_count	Private.civil.liberties.index	-0.0263776104927022	-0.0762177087862244	0.02346248780082	0.299595761014552	99.9899420791217	0.245127264084435	0.147320035376028	1.66390989154162	0.0961304379960735	-0.0436146994537476	0.533869227622617	99.9631364862994	0.00241170153344756	0.0015471622898095	35.8476881010311	0.0268082891788847	32.9364259103045	7.04605431698543e-08	2.76859612717004	0.0961304379960742	4	ns	p<0.10	0.361854034889245	ns
Deaths.from.cysticercosis	publication_count	Percentage.of.territory.effectively.controlled.by.government	0.049218077178491	-0.123156207623468	0.22159236198045	0.575732480264421	99.9858352007652	-2.71526667242688	1.63219022812207	-1.66357243515111	0.0961979042556712	-5.91430073546435	0.483767390610597	99.9452775786752	0.0278631194587941	0.0198317005514216	28.8245503855011	0.0405633678096616	53.4383465382197	2.48891742489512e-12	2.76747324699459	0.0961979042556712	4	ns	p<0.10	0.395460318559172	ns
publication_count	Human.rights.index	Functioning.government.index	-6861.15979389806	-14682.9368950986	960.617307302459	0.0855680268035816	99.6865941113499	-3281.65362392653	1973.21760828283	-1.66309767871084	0.0962928844912433	-7149.08906982114	585.781821968088	98.7568374648423	56745155.5757412	36084954.4175193	36.4087488149459	0.932679719671322	42.4977929488074	5.91182425003109e-10	2.76589388893337	0.0962928844912437	4	p<0.10	p<0.10	0.154711186418721	ns
publication_count	Human.rights.index	higher.education.institutions.offering.disciplines.related.to.research.for.health.in.2023.by.region	-6861.15979389806	-14682.9368950986	960.617307302459	0.0855680268035816	99.6865941113499	-3816.94042464953	2297.84680112265	-1.66109438748689	0.0966944915117006	-8320.6373968405	686.756547541437	98.8218788945453	56745155.5757412	34417567.585755	39.3471262232848	0.86743380543096	23.4210161873809	8.20712323416986e-06	2.75923456414043	0.0966944915117007	4	p<0.10	p<0.10	0.154711186418721	ns
Child.mortality.rate	publication_count	Share.of.population.with.no.formal.education	-0.000168163348996374	-0.000464423648524734	0.000128096950531986	0.265916667746969	99.9984902809279	-0.00131303186403645	0.000794450613029405	-1.65275454824005	0.0983808278029336	-0.00287012645306985	0.000244062724996953	99.9968155259417	8.71110838070194e-08	5.3179664695485e-08	38.9518963932352	0.00167478027067467	26.0768585290094	2.17511447091087e-06	2.73159759672818	0.098380827802934	4	ns	p<0.10	0.285920441215859	ns
Children..ages.0.14..newly.infected.with.HIV	publication_count	Private.civil.liberties.index	-24.2139400623589	-72.5300987170653	24.1022185923476	0.325977683085284	99.999142147259	228.598296765469	138.364171583127	1.65214949903509	0.0985040783946416	-42.5904962881813	499.787089819119	99.9765744657226	2333.4706518356	1485.46083305286	36.3411392431982	0.0225678751355934	26.3805745991585	1.86866310557169e-06	2.72959796716189	0.0985040783946417	4	ns	p<0.10	0.372126518379757	ns
Incidence.of.HIV..all..per.1.000.uninfected.population.	publication_count	Sex.ratio	-0.00264407603977144	-0.00803770733588817	0.0027495552563453	0.336644080311537	99.9976654617962	0.00285707728275038	0.00173089155356252	1.6506391038017	0.0988122891691262	-0.000535407823376743	0.0062495623888775	99.9844753671415	2.83295869306628e-05	1.6906042652286e-05	40.3237234144503	0.0131904025896485	19.0647187278742	7.24684427020876e-05	2.72460945099929	0.0988122891691267	4	ns	p<0.10	0.415450602908188	ns
publication_count	CHARGES.FOR.THE.USE.OF.INTELLECTUAL.PROPERTY..PAYMENTS..BOP..CURRENT.US..	higher.education.institutions.offering.disciplines.related.to.research.for.health.in.2023.by.income	2.62914479497947e-07	-5.44872286038483e-07	1.07070124503438e-06	0.523526098494526	99.5406468606924	-5.38797416842776e-09	3.27177733096886e-09	-1.64680344148978	0.09959845376819	-1.18005399025613e-08	1.0245915657058e-09	98.8770931049275	5.2582542766457e-13	1.42639419888518e-13	72.8732365564662	0.666615876721739	137.572860307023	1.33792865252239e-30	2.71196157490257	0.0995984537681899	4	ns	p<0.10	0.988418694218546	ns
Antiretroviral.therapy.coverage.for.PMTCT....of.pregnant.women.living.with.HIV.	publication_count	Sex.ratio	0.00031097013866395	-0.000438197899504944	0.00106013817683284	0.41589926153519	99.9901864484319	-0.000398631351883082	0.000242105957509581	-1.64651607909032	0.0996575524491424	-0.000873150309044444	7.58876052782809e-05	99.9191028165637	5.32778131096397e-07	2.97963389143606e-07	44.0736449654133	0.071090608381705	11.9427944078945	0.00255067511480747	2.71101519870295	0.0996575524491427	4	ns	p<0.10	0.484050969038692	ns
publication_count	higher.education.institutions.offering.disciplines.related.to.research.for.health.in.2023.by.region	NURSES.AND.MIDWIVES..PER.1.000.PEOPLE.	956.934915892765	-2259.41929408497	4173.2891258705	0.559804671927877	97.7136419315894	602.197631802411	366.889373801055	1.64136024318042	0.100722657521481	-116.892327158109	1321.28759076293	96.8537146862461	10006996.1042344	5910162.15645402	40.9396976386031	0.880048300671601	46.1977504011671	9.2957826828964e-11	2.69406344789329	0.100722657521481	4	ns	ns	0.332384769820888	ns
DEATH.RATE	publication_count	Private.civil.liberties.index	-81.8990287699618	-241.573275816064	77.7752182761404	0.314756556771195	99.9964979258554	775.746707793791	473.897620245476	1.63694999648228	0.101640918066514	-153.075560246581	1704.56897583416	99.9727724895799	24889.64762869	16324.114799553	34.4140381451752	0.02372626718691	108.834646010212	2.32732427242829e-24	2.67960529098333	0.101640918066515	4	ns	ns	0.36797830267633	ns
publication_count	Rigorous.and.impartial.public.administration.index	higher.education.institutions.offering.disciplines.related.to.research.for.health.in.2023.by.income	-1057.01897867949	-1953.1510497546	-160.886907604391	0.0207861846447237	98.1977075713827	2.12376042532723	1.29743736078142	1.63688860019271	0.101653748316408	-0.419170074001057	4.66669092465551	93.6111790635755	805267.718500972	506301.744373372	37.126283254485	4.670708330409	31.0541422329651	1.80583761084379e-07	2.67940428944086	0.101653748316408	4	p<0.05	ns	0.339002924886325	ns
Tuberculosis.case.detection.rate.....all.forms.	publication_count	Human.rights.index	0.0827378416784666	-0.0511836971999156	0.216659380556849	0.225940606366904	99.9635279276162	-0.541352849574121	0.331022626760959	-1.63539530475978	0.101966206052501	-1.19014527609345	0.107439576945203	99.7036219428999	0.0179425215656616	0.0115415747517734	35.6747338464306	0.260000812400767	104.049012631995	2.5470881961609e-23	2.67451780283033	0.101966206052501	4	ns	ns	0.247632214698932	ns
Share.of.deaths.attributed.to.unsafe.sanitation	publication_count	RESEARCH.AND.DEVELOPMENT.EXPENDITURE....OF.GDP.	-6.18562783874037e-05	-0.000147753645870133	2.40410890953258e-05	0.158124873036972	99.9987245946222	7.65618910637855e-05	4.68879769333626e-05	1.6328682974016	0.102496699040029	-1.53368550335501e-05	0.000168460637161121	99.8811931849005	7.43740590454102e-09	4.70353020577978e-09	36.7584576376561	0.117532908742689	519.436317235617	1.60633773714809e-113	2.66625887665921	0.102496699040029	4	ns	ns	0.248920554811498	ns
publication_count	Rigorous.and.impartial.public.administration.index	Average.years.of.schooling	-1057.01897867949	-1953.1510497546	-160.886907604391	0.0207861846447237	98.1977075713827	-199.607306692629	122.32571352063	-1.63176899564101	0.102728159056462	-439.361299576228	40.146686190971	95.9378215737647	805267.718500972	497365.981404653	38.2359468810555	2.30136329402116	19.29196889055	6.46847915412425e-05	2.66267005513526	0.102728159056462	4	p<0.05	ns	0.339002924886325	ns
Life.expectancy.at.birth	publication_count	Sex.ratio	0.0267612929286983	-0.0184491312650708	0.0719717171224673	0.245985068616448	99.9889656619562	-0.0237977306724349	0.014590353611705	-1.63105921252953	0.10287782595365	-0.0523942982730806	0.00479883692821071	99.9557582966775	0.00204281082790186	0.00132755196190603	35.0134655752954	0.0332110298960906	72.2112621638202	2.08700579748443e-16	2.66035415477746	0.102877825953649	4	ns	ns	0.302498827258432	ns
drugs.pipeline.for.neglected.tropical.diseases.by.region	publication_count	higher.education.institutions.offering.disciplines.related.to.research.for.health.in.2023.by.income	-0.00233832272157788	-0.00838397523038402	0.00370732978722826	0.448409026538458	98.7831109779291	-2.27618828889659e-05	1.3978946724548e-05	-1.6282974202194	0.103461836243252	-5.01601150108842e-05	4.63634923295234e-06	98.7857901687812	3.1960920694538e-05	2.14455562013509e-05	32.900693298814	0	159.95175612552	1.84891723992185e-35	2.65135248869314	0.103461836243252	4	ns	ns	0.270592494790043	ns
publication_count	Share.of.population.with.no.formal.education	LGBT..legal.equality.index	-22787.8168715668	-56190.2838155807	10614.650072447	0.181181576682073	99.9946070061036	-893.604874273319	549.715441258381	-1.62557717539774	0.104039633957947	-1971.02734088529	183.817592338652	99.8531056036592	1131124025.04313	726877558.154928	35.7384741140821	0.141509034018015	92.3555296002704	8.81559359467e-21	2.64250115317408	0.104039633957947	4	ns	ns	0.166463414332715	ns
Incidence.of.tuberculosis..per.100.000.people.	publication_count	Sex.ratio	-0.34854455711271	-0.96218467884302	0.2650955646176	0.265601134541444	99.9953285446857	0.319321090720074	0.196555888021976	1.6245816593618	0.104251727707228	-0.0659213707522863	0.704563552192434	99.9702228874514	0.379250104766687	0.247003426775179	34.8705712481914	0.0251068300886118	187.994029420001	1.50527273756471e-41	2.63926556793475	0.104251727707227	4	ns	ns	0.267151574230605	ns
drugs.pipeline.for.neglected.tropical.diseases.by.income	publication_count	Number.of.people.living.in.extreme.poverty	-4.63883056364414e-18	-3.26574668846732e-17	2.33798057573849e-17	0.745562403586561	91.1535618724378	3.21054982042737e-25	1.97690909481497e-25	1.62402501402214	0.104370470091421	-6.64120806119648e-26	7.0852204469744e-25	0	5.41714314398928e-34	0	100	100	1.2740958578568	0.528851328620775	2.6374572461696	0.10437047009142	4	ns	ns	0.971647228141584	ns
Incidence.of.malaria..per.1.000.population.at.risk.	publication_count	Private.civil.liberties.index	-0.487755530328778	-1.45485102886864	0.479339968211083	0.322903090523704	99.9999371792339	4.6342062760672	2.85355802798223	1.62400982584681	0.10437371150506	-0.958664686573107	10.2270772387075	99.9894560673233	0.920614340927576	0.606604644423898	34.1087122526566	0.0104811184949406	72.1972930156547	2.10163366934802e-16	2.637407914447	0.10437371150506	4	ns	ns	0.390693297430888	ns
publication_count	Private.civil.liberties.index	Multidimensional.Poverty.Index	-7128.55455526563	-14524.6564336201	267.547323088876	0.0588832464456464	99.6915201043854	32236.2436244273	19856.5162077921	1.62345918524102	0.104491281532472	-6681.81300128111	71154.3002501358	95.741972030969	53052239.5128491	33104385.2766697	37.6003999441872	3.96176933532651	10.7827130597138	0.00455578907821201	2.63561972614344	0.104491281532472	4	p<0.10	ns	0.172410614528579	ns
Children..0.14..living.with.HIV	publication_count	Private.civil.liberties.index	-116.374465139303	-357.239337999983	124.490407721377	0.343658399505509	99.9988348054797	1128.04122376757	694.96950281549	1.62315212278755	0.104556889634115	-234.073972104494	2490.15641963964	99.8264188096144	58155.0831888158	37894.9884991525	34.8380460980231	0.17241800487041	28.5542643633537	6.30260770561308e-07	2.63462281370975	0.104556889634115	4	ns	ns	0.394992694173325	ns
DEATH.RATE	publication_count	Sex.ratio	-81.8990287699618	-241.573275816064	77.7752182761404	0.314756556771195	99.9964979258554	86.9631179122259	53.5836835332718	1.62294027170095	0.104602173589202	-18.0589719719788	191.985207796431	99.9827451645213	24889.64762869	16661.5490076066	33.0583170313709	0.0137532429828132	94.1146901039084	3.65809273495821e-21	2.63393512550875	0.104602173589202	4	ns	ns	0.36797830267633	ns
Deaths.from.cysticercosis	publication_count	LGBT..legal.equality.index	0.049218077178491	-0.123156207623468	0.22159236198045	0.575732480264421	99.9858352007652	-0.00560761776978467	0.00345600294415052	-1.62257320390189	0.104680672559781	-0.0123812590707841	0.00116602353121473	99.9678421612363	0.0278631194587941	0.0207616532219977	25.4869748066024	0.0179955885679094	17.1339051280971	0.000190291668774846	2.63274380202045	0.104680672559781	4	ns	ns	0.395460318559172	ns
publication_count	Population.in.year	Share.of.population.with.no.formal.education	8.60547607127435e-06	-3.17529367720559e-06	2.03862458197543e-05	0.152232245350556	99.9118132990255	-5.09549481186654e-05	3.141067794007e-05	-1.62221739422132	0.104756808572781	-0.000112518745611189	1.06088493738586e-05	99.7909602734462	1.43583412122103e-10	9.28143713195409e-11	35.3585696649888	0.120959695944713	123.403811445282	1.59662461971179e-27	2.6315892741142	0.104756808572782	4	ns	ns	0.176697995587356	ns
publication_count	Lifespan.Inequality.in.man	higher.education.institutions.offering.disciplines.related.to.research.for.health.in.2023.by.income	-21645.8029189826	-39509.5346568041	-3782.07118116113	0.0175525933837046	99.1011918058519	42.5820639548895	26.3263025625778	1.61747225436127	0.10577638008232	-9.01654091386748	94.1806688236464	96.9500748656544	326976706.81851	211047359.743511	35.454925276786	2.17062671093973	77.8847853321772	1.22330218939024e-17	2.61621649362852	0.10577638008232	4	p<0.05	ns	0.15866457012348	ns
Share.of.the.population.using.basic.sanitation.service	publication_count	Population.in.year	2.28186069664119e-05	-9.65820680816921e-05	0.000142219282014516	0.707981926353587	99.717060072915	2.46695157294776e-13	1.52563465951075e-13	1.6170002153326	0.105878234428357	-5.23237413259338e-14	5.45714055915486e-13	99.209394414256	1.30561232764413e-08	7.26415550337677e-09	44.3620793893364	0.509106123152641	295.717692531066	6.10546809755827e-65	2.61468969638567	0.105878234428357	4	ns	ns	0.796006658397706	ns
publication_count	Population.in.year	Lifespan.Inequality.in.wome	8.60547607127435e-06	-3.17529367720559e-06	2.03862458197543e-05	0.152232245350556	99.9118132990255	-0.00014765899048525	9.16332269206076e-05	-1.61141318981578	0.107089694295367	-0.000327256815036827	3.19388340663271e-05	99.7669719630656	1.43583412122103e-10	9.35444668615836e-11	34.8500878485643	0.144969179496781	128.156402726515	1.48316933478071e-28	2.59665246831228	0.107089694295368	4	ns	ns	0.176697995587356	ns
publication_count	Percentage.of.territory.effectively.controlled.by.government	Elderly.Literacy.Rate	-20071.0473180606	-87584.2020397666	47442.1074036455	0.560109089584211	99.7783794634361	191355.895974333	118770.220393414	1.61114373064633	0.107148398795552	-41429.4584326438	424141.250381309	97.2413392362682	4513863424.73928	2949931342.91344	34.647306191285	2.54267531785032	31.8583224161855	1.20796175937565e-07	2.59578412080099	0.107148398795552	4	ns	ns	0.23075993220208	ns
Life.expectancy.at.birth	publication_count	Share.of.population.with.no.formal.education	0.0267612929286983	-0.0184491312650708	0.0719717171224673	0.245985068616448	99.9889656619562	0.200612306419319	0.124543186039312	1.61078508426784	0.107226573207399	-0.0434878527376045	0.444712465576243	99.9835998338269	0.00204281082790186	0.00133873002984663	34.4662750186407	0.00536642027828242	22.5166383205839	1.28995367216494e-05	2.59462858769976	0.107226573207398	4	ns	ns	0.302498827258432	ns
publication_count	Percentage.of.territory.effectively.controlled.by.government	State.capacity.index	-20071.0473180606	-87584.2020397666	47442.1074036455	0.560109089584211	99.7783794634361	-63026.3073591475	39232.5761181583	-1.60647894161547	0.108168718219725	-139920.743571464	13868.128853169	97.9739502965733	4513863424.73928	2982014146.91489	33.9365446776422	1.80843703472256	31.5050571681004	1.44133110762709e-07	2.58077458985397	0.108168718219726	4	ns	ns	0.23075993220208	ns
publication_count	LGBT..legal.equality.index	Percentage.of.territory.effectively.controlled.by.government	-59.3967494113697	-138.607600069748	19.814101247008	0.141645408913774	98.7094646747633	-1379.21078179688	859.431122538677	-1.60479501571088	0.108538923244937	-3063.66482916552	305.243265571757	87.843463513746	5074.68233391562	5254.03070228957	0	11.0080641170728	10.177759657722	0.00616492178825336	2.5753670424505	0.108538923244937	4	ns	ns	0.173662277191899	ns
Healthy.life.expectancy	publication_count	Share.of.population.with.no.formal.education	0.0342403684044628	-0.0251968886455272	0.0936776254544528	0.258860747007533	99.9971216647148	0.261795106135245	0.163141485738736	1.60471203844801	0.108557191380854	-0.0579563302970333	0.581546542567523	99.9953394764298	0.00355675957851147	0.00233868215395434	34.2468305115778	0.00178223958389341	27.3645031167625	1.14254587891898e-06	2.57510072633997	0.108557191380854	4	ns	ns	0.300920971242892	ns
Prevalence.of.severe.food.insecurity.in.the.population....	publication_count	Population.ages.65.	0.000455466785166396	-0.000435612574163708	0.0013465461444965	0.316431960959933	72.0711129427597	-1.20846108713797e-09	7.53100994599659e-10	-1.60464678151219	0.108571559947945	-2.6845119132746e-09	2.67589738998651e-10	99.80724866784	4.2844225073664e-07	0.000315970108751947	0	0	10.6483140791316	0.00487245657168262	2.57489129341744	0.108571559947946	4	ns	ns	0.136719742156672	ns
publication_count	Multidimensional.Poverty.Index	Percentage.of.territory.effectively.controlled.by.government	-13718.243987218	-31868.5172914039	4432.02931696788	0.138508095704228	97.2905837186367	-264143.585433114	164914.8740817	-1.60169655347313	0.109222727683151	-587370.799148203	59083.628281975	63.9877781981049	240398357.250025	174887177.847059	27.2510927913003	34.230245361507	5.90398488613162	0.0522355258851361	2.56543184940772	0.10922272768315	4	ns	ns	0.200241667419109	ns
Prevalence.of.anemia.among.pregnant.women....	publication_count	Sex.ratio	-0.0263776104927022	-0.0762177087862244	0.02346248780082	0.299595761014552	99.9899420791217	0.0272600513836193	0.0170323090421763	1.60049065080469	0.109489779323331	-0.00612266091260205	0.0606427636798407	99.9688567872918	0.00241170153344756	0.00166189727862078	31.0902590734322	0.0210874127851986	20.5012847793466	3.53347948508208e-05	2.56157032331323	0.109489779323332	4	ns	ns	0.361854034889245	ns
publication_count	Sex.ratio	Average.years.of.schooling	-658.612332034855	-2149.08466175983	831.859997690123	0.386450642542927	99.7290911442061	-411.287596286242	257.605409019965	-1.59657981503939	0.110359401270677	-916.184920188083	93.6097276155983	98.6627375866128	2052850.67389917	1601902.67117647	21.9669169538852	1.06925025121447	21.609863381701	2.02991470335612e-05	2.54906710579122	0.110359401270677	4	ns	ns	0.227616265120772	ns
Reported.cases.of.leprosy	publication_count	Sex.gap.in.life.expectancy	-0.0170292312694855	-0.0904627549391436	0.0564042924001726	0.649457786961618	91.4499116749555	0.0393747307693303	0.0247347968713748	1.59187605113904	0.11141255765502	-0.00910458026347829	0.0878540418021389	80.1619694046039	0.00393882530399667	0.00214019368088469	45.6641634064586	12.3433058202099	13.4240744569321	0.00121618395455087	2.53406936219001	0.111412557655021	4	ns	ns	0.180382236203366	ns
Deaths.from.rabies.by.world.region	publication_count	Elderly.Literacy.Rate	0.0109462747102825	-0.0885430741275032	0.110435623548068	0.829265074920159	96.1343211538139	0.269190057395893	0.169391477444977	1.58915939252807	0.112024411695614	-0.0628111376842915	0.601191252476077	87.7187022574803	0.0093183820494213	0.00597812291290456	35.8459131510301	8.75402124374355	9.81550587699638	0.00738907339291805	2.52542757486019	0.112024411695615	4	ns	ns	0.634804999608482	ns
publication_count	Youth.Literacy.Rate	NURSES.AND.MIDWIVES..PER.1.000.PEOPLE.	2983.1075228834	-8887.76585305129	14853.9808988181	0.622343407046466	99.9387660594028	2268.44839094302	1430.52070216515	1.58575013106041	0.112796002251681	-535.320664439634	5072.21744632567	99.9144766782591	138364170.541261	88756830.9072308	35.8527351697867	0.0243042636019826	163.041443534687	3.94457643287993e-36	2.51460347815809	0.112796002251682	4	ns	ns	0.478003537066851	ns
publication_count	Lifespan.Inequality.in.wome	CHARGES.FOR.THE.USE.OF.INTELLECTUAL.PROPERTY..PAYMENTS..BOP..CURRENT.US..	-12054.0033454128	-28557.1981118347	4449.19142100909	0.152268067485072	97.9348201401122	-2.31870203620466e-06	1.46229073953587e-06	-1.58566417300886	0.112815510443417	-5.18473922062141e-06	5.47335148212093e-07	97.882798967066	193031875.188962	134858562.220901	30.1366356779749	0.0531181585586244	19.3339455315249	6.33413143877613e-05	2.51433086956386	0.112815510443418	4	ns	ns	0.218994814390163	ns
Incidence.of.HIV..all..per.1.000.uninfected.population.	publication_count	Private.civil.liberties.index	-0.00264407603977144	-0.00803770733588817	0.0027495552563453	0.336644080311537	99.9976654617962	0.0250770766361476	0.0158182227054354	1.58532833322233	0.1128917548221	-0.00592607016593957	0.0560802234382348	99.9785671270767	2.83295869306628e-05	1.79645042107145e-05	36.5874827095679	0.0190987805877882	24.3077039131462	5.26804118280436e-06	2.5132659241175	0.1128917548221	4	ns	ns	0.415450602908188	ns
publication_count	Lifespan.Inequality.in.man	CHARGES.FOR.THE.USE.OF.INTELLECTUAL.PROPERTY..PAYMENTS..BOP..CURRENT.US..	-21645.8029189826	-39509.5346568041	-3782.07118116113	0.0175525933837046	99.1011918058519	-6.14477199596727e-07	3.88287794211783e-07	-1.58253030035133	0.11352856078762	-1.37550729188832e-06	1.46552892694867e-07	98.8280974080917	326976706.81851	215311175.870015	34.1509130833823	0.275571254778816	129.795737698795	6.53451969746332e-29	2.50440215153006	0.113528560787621	4	p<0.05	ns	0.162888804608325	ns
publication_count	Political.corruption.index	NURSES.AND.MIDWIVES..PER.1.000.PEOPLE.	2929.99167007143	-3797.27467380952	9657.25801395239	0.393303293046644	89.4526906828826	2668.04969919394	1690.86513415492	1.57791987385642	0.11458401866338	-645.985066464181	5982.08446485207	89.2321364405616	25993621.6852352	19369750.1440614	25.4826804105419	0.246559651406045	16.0631016967652	0.000325043724297861	2.48983112831106	0.11458401866338	4	ns	ns	0.255610503172155	ns
publication_count	Human.rights.index	OUT.OF.POCKED.EXPENDITURE.ON.HEALTH	-6861.15979389806	-14682.9368950986	960.617307302459	0.0855680268035816	99.6865941113499	36351.4484883071	23077.0552157276	1.5752204147578	0.115205576574704	-8878.74860376129	81581.6455803755	99.6260631269452	56745155.5757412	43232240.460444	23.8133369768644	0.0607212884985541	271.091043407187	1.35933931382995e-59	2.48131935506973	0.115205576574704	4	p<0.10	ns	0.175551354780501	ns
Incidence.of.tuberculosis..per.100.000.people.	publication_count	higher.education.institutions.offering.disciplines.related.to.research.for.health.in.2023.by.region	-0.34854455711271	-0.96218467884302	0.2650955646176	0.265601134541444	99.9953285446857	0.295784278179682	0.187994643892538	1.57336545369218	0.115634221426113	-0.072678453136125	0.664247009495489	99.9946470932567	0.379250104766687	0.255383215493243	32.6610033106377	0.000681483264188938	26.1425874982718	2.10479233451008e-06	2.47547885087199	0.115634221426113	4	ns	ns	0.267151574230605	ns
Incidence.of.tuberculosis..per.100.000.people.	publication_count	Human.rights.index	-0.34854455711271	-0.96218467884302	0.2650955646176	0.265601134541444	99.9953285446857	2.42632280405409	1.54813863051647	1.56725163769387	0.117055884825257	-0.607973154833354	5.46061876294153	99.9584639449497	0.379250104766687	0.257559084233568	32.087274071548	0.0368663219297754	207.81224019847	7.48420034995402e-46	2.45627769585413	0.117055884825257	4	ns	ns	0.267151574230605	ns
Reported.cases.of.leprosy	publication_count	Political.corruption.index	-0.0170292312694855	-0.0904627549391436	0.0564042924001726	0.649457786961618	91.4499116749555	-0.181239298475543	0.115728632752047	-1.56607137028789	0.117331909677151	-0.408063250649618	0.0455846536985321	74.8952855551162	0.00393882530399667	0.00231532222655316	41.2179508392048	18.1023970571783	11.1703896458394	0.00375301852451422	2.4525795368354	0.117331909677151	4	ns	ns	0.181331133137415	ns
Healthy.life.expectancy	publication_count	Human.rights.index	0.0342403684044628	-0.0251968886455272	0.0936776254544528	0.258860747007533	99.9971216647148	-0.234927538514082	0.150094846483742	-1.56519390250703	0.117537450806255	-0.529108031887286	0.0592529548591213	99.9671249329133	0.00355675957851147	0.00241893521042273	31.9904773705543	0.0299975952329145	118.272890755597	2.07667288819419e-26	2.44983195244518	0.117537450806256	4	ns	ns	0.300920971242892	ns
Incidence.of.tuberculosis..per.100.000.people.	publication_count	State.capacity.index	-0.34854455711271	-0.96218467884302	0.2650955646176	0.265601134541444	99.9953285446857	0.548134318953342	0.350510943587274	1.56381513610819	0.117860988631149	-0.138854506664866	1.23512314457155	99.9663321042589	0.379250104766687	0.258001311772455	31.9706682925834	0.0289977950458325	195.068592182127	4.37918619842989e-43	2.44551777992107	0.117860988631149	4	ns	ns	0.267151574230605	ns
publication_count	Private.civil.liberties.index	higher.education.institutions.offering.disciplines.related.to.research.for.health.in.2023.by.region	-7128.55455526563	-14524.6564336201	267.547323088876	0.0588832464456464	99.6915201043854	-3524.6047908409	2256.06371209841	-1.56228069798729	0.118221877093282	-7946.40841338153	897.198831699728	96.4676156034107	53052239.5128491	35813194.0827565	32.4944725960482	3.23388037176983	20.946180247754	2.82875119692257e-05	2.44072097930365	0.118221877093281	4	p<0.10	ns	0.1857772354323	ns
DEATH.RATE	publication_count	Human.Development.Index	-81.8990287699618	-241.573275816064	77.7752182761404	0.314756556771195	99.9964979258554	654.300770332416	419.728399744034	1.55886704528794	0.119027851597636	-168.351776454521	1476.95331711935	99.9888469983173	24889.64762869	17498.5305420606	29.6955473090337	0.00765119548859059	76.523875873633	2.41574721267301e-17	2.43006646488474	0.119027851597636	4	ns	ns	0.36797830267633	ns
Antiretroviral.therapy.coverage....of.people.living.with.HIV.	publication_count	Average.years.of.schooling	0.159972613374447	-0.137916278561231	0.457861505310125	0.292550965956046	99.9712812404484	-0.0696284855141514	0.0447015442657352	-1.55763042771485	0.119320881407438	-0.157241902328315	0.0179849313000126	99.8970422427166	0.0877638849872934	0.0608851381328522	30.6262044556628	0.0742603243758109	21.1981288740957	2.49393311347423e-05	2.42621254934314	0.119320881407438	4	ns	ns	0.357126597856248	ns
Life.expectancy.at.birth	publication_count	Human.rights.index	0.0267612929286983	-0.0184491312650708	0.0719717171224673	0.245985068616448	99.9889656619562	-0.179552692044579	0.115328330418713	-1.55688278320419	0.119498317805655	-0.405592066062393	0.0464866819732344	99.9414137717932	0.00204281082790186	0.00140417700122512	31.2625044842096	0.0475571377783816	88.0609875442995	7.54743739474571e-20	2.42388400063763	0.119498317805655	4	ns	ns	0.302498827258432	ns
Child.mortality.rate	publication_count	Human.rights.index	-0.000168163348996374	-0.000464423648524734	0.000128096950531986	0.265916667746969	99.9984902809279	0.001165685697078	0.000748773610859851	1.55679324187105	0.119519582256216	-0.000301883612781317	0.00263325500693732	99.9720253531619	8.71110838070194e-08	5.80053822381322e-08	33.4121678859675	0.0264653273181507	258.907957363102	6.00968070056217e-57	2.42360519793538	0.119519582256216	4	ns	ns	0.285920441215859	ns
Prevalence.of.moderate.or.severe.food.insecurity.in.the.population....	publication_count	Average.years.of.schooling	0.0670355142375172	-0.0634265137795377	0.197497542254572	0.313890827254502	99.9991304648549	-0.0298350500795723	0.0191733674385247	-1.55606729883167	0.119692090088321	-0.0674141597214337	0.00774405956228915	99.9666475506288	0.0171781461262556	0.0117670916485745	31.4996416837478	0.0324831966789052	33.9965748026501	4.14703384531084e-08	2.42134543849329	0.119692090088322	4	ns	ns	0.359237097187392	ns
drugs.pipeline.for.neglected.tropical.diseases.by.region	publication_count	LGBT..legal.equality.index	-0.00233832272157788	-0.00838397523038402	0.00370732978722826	0.448409026538458	98.7831109779291	0.000214606075474276	0.000137940351823148	1.55578895252798	0.119758285987889	-5.57520461138767e-05	0.000484964197062429	97.9882507955992	3.1960920694538e-05	2.51650051738035e-05	21.2632032277342	0.804651903003447	137.793998610903	1.19788018763393e-30	2.42047926480812	0.11975828598789	4	ns	ns	0.286863585409321	ns
Antiretroviral.therapy.coverage....of.people.living.with.HIV.	publication_count	Human.Development.Index	0.159972613374447	-0.137916278561231	0.457861505310125	0.292550965956046	99.9712812404484	-1.19954877753934	0.7713128035441	-1.5552040262103	0.119897485729269	-2.71129409330039	0.312196538221715	99.9220795898856	0.0877638849872934	0.0610015666031806	30.4935434296094	0.0492157847256414	20.1613115309995	4.1881943547732e-05	2.41865956314073	0.11989748572927	4	ns	ns	0.357126597856248	ns
Share.of.the.population.using.basic.sanitation.service	publication_count	Share.of.population.with.no.formal.education	2.28186069664119e-05	-9.65820680816921e-05	0.000142219282014516	0.707981926353587	99.717060072915	0.00049458858283208	0.000318198814480463	1.55433823233948	0.120103758395321	-0.00012906963347297	0.00111824679913713	99.2912360549034	1.30561232764413e-08	6.76237803511696e-09	48.2053141508006	0.427032262784491	204.222263594484	4.50504278161952e-45	2.41596734051221	0.120103758395321	4	ns	ns	0.796006658397706	ns
Prevalence.of.moderate.or.severe.food.insecurity.in.the.population....	publication_count	Human.Development.Index	0.0670355142375172	-0.0634265137795377	0.197497542254572	0.313890827254502	99.9991304648549	-0.513768714698913	0.331121571273966	-1.55160146384371	0.120757612690011	-1.1627550689002	0.135217639502372	99.9786891011568	0.0171781461262556	0.011808470177064	31.2587627892187	0.0204415414445128	33.1639822838519	6.28829269371615e-08	2.40746710260193	0.120757612690011	4	ns	ns	0.359237097187392	ns
Child.mortality.rate	publication_count	State.capacity.index	-0.000168163348996374	-0.000464423648524734	0.000128096950531986	0.265916667746969	99.9984902809279	0.00026293762482475	0.000169592994279219	1.55040381203393	0.121044624175309	-6.94585359928271e-05	0.000595333785642327	99.9782912980369	8.71110838070194e-08	5.82633702817206e-08	33.116008049224	0.0201992878435608	231.135813286327	6.44905171799305e-51	2.40375198036934	0.121044624175309	4	ns	ns	0.285920441215859	ns
HEALTHCARE.ACCESS.AND.QUALITY	publication_count	Population.ages.65.	0.0579548269860356	-0.018071232596554	0.133980886568625	0.135153478318912	99.9663206670746	-3.18789655791987e-09	2.05677302451604e-09	-1.54995058760555	0.121153376322454	-7.21909761034481e-09	8.43304494505079e-10	99.8520912372755	0.0057249670852466	0.00403085423438935	29.5916609760609	0.114267914470395	92.0634671232316	1.02016899838698e-20	2.40234682401878	0.121153376322455	4	ns	ns	0.294229628211675	ns
DEATH.RATE	publication_count	Average.years.of.schooling	-81.8990287699618	-241.573275816064	77.7752182761404	0.314756556771195	99.9964979258554	37.8803704933336	24.4521341658038	1.5491641848714	0.121342256660488	-10.0449318167832	85.8056728034505	99.9846606977462	24889.64762869	17669.4936263905	29.0086629992181	0.0118376426721815	90.6884896602014	2.02882545048064e-20	2.39990967168828	0.121342256660488	4	ns	ns	0.36797830267633	ns
Child.mortality.rate	publication_count	Sex.ratio	-0.000168163348996374	-0.000464423648524734	0.000128096950531986	0.265916667746969	99.9984902809279	0.000151615850141994	9.80253896494334e-05	1.54669979567758	0.121935652408045	-4.05103831414008e-05	0.000343742083425389	99.9823954083287	8.71110838070194e-08	5.88761779915749e-08	32.4125295903727	0.0160951155902695	214.113661060967	3.20486138631096e-47	2.39228025794907	0.121935652408045	4	ns	ns	0.285920441215859	ns
Prevalence.of.anemia.among.pregnant.women....	publication_count	Average.years.of.schooling	-0.0263776104927022	-0.0762177087862244	0.02346248780082	0.299595761014552	99.9899420791217	0.0118986506439658	0.00770295543562254	1.54468641853231	0.122422131563235	-0.00319886458437142	0.026996165872303	99.9706455303438	0.00241170153344756	0.00173219453889946	28.1754182731203	0.0192984898048225	16.4546614757224	0.000267248735963382	2.38605613159819	0.122422131563235	4	ns	ns	0.361854034889245	ns
Antibiotic.consumption.rate	publication_count	Population.ages.65.	0.0427599603820217	-0.00872629107744412	0.0942462118414874	0.103572811997286	99.4993630084521	-2.03273852967257e-09	1.31622155086651e-09	-1.54437414304176	0.122497720319057	-4.61248536504639e-09	5.47008305701253e-10	98.958945765099	0.00271297718936277	0.00186006266809464	31.4383226151808	0.543136385010997	129.280337479238	8.45534644952215e-29	2.38509149369597	0.122497720319056	4	ns	ns	0.277661499389862	ns
Tuberculosis.treatment.success.rate....of.new.cases.	publication_count	Share.of.population.with.no.formal.education	0.011146025347163	0.00100906422322802	0.0212829864710979	0.0311567625676423	92.6565141583134	0.211043138225602	0.136759710056778	1.54316748798301	0.122790143488074	-0.0570009680218221	0.479087244473027	99.5459539358239	6.81364979922525e-05	0.00125288225758266	0	0	17.6449981842699	0.00014737958446127	2.38136589596779	0.122790143488074	4	p<0.05	ns	0.408979322015231	ns
publication_count	Average.years.of.schooling	Sex.gap.in.life.expectancy	427.241023214641	88.6015793716655	765.880467057616	0.0134070883349482	99.7792938540372	216.403133004027	140.27103838777	1.54274991823896	0.122891465072169	-58.523050310038	491.329316318093	99.4545699664213	117833.079897372	80631.7740288815	31.5711902811092	0.325442158461167	639.495781465722	1.36538602835556e-139	2.38007731022633	0.122891465072169	4	p<0.05	ns	0.270361223158772	ns
publication_count	State.capacity.index	Corruption.Perception.Index	-1874.10206848749	-5356.41009423109	1608.20595725611	0.291512331455214	98.1762150724309	-167.014358333076	108.332641459554	-1.54168084598427	0.12315116869542	-379.342433943894	45.3137172777411	94.7157671711158	10543310.6713637	6502278.82064931	38.3279216241827	3.52473142172178	23.8923929910358	6.48384735918363e-06	2.37677983087477	0.12315116869542	4	ns	ns	0.268690477070868	ns
Share.of.deaths.attributed.to.unsafe.sanitation	publication_count	PHYSICIANS..PER.1.000.PEOPLE.	-6.18562783874037e-05	-0.000147753645870133	2.40410890953258e-05	0.158124873036972	99.9987245946222	7.36434651636857e-05	4.77785076480269e-05	1.54135130603492	0.123231308313233	-2.00006890615186e-05	0.00016728761938889	99.9287485193404	7.43740590454102e-09	5.03856495970618e-09	32.2537316858045	0.0699769677717542	501.460420451465	1.28603637477123e-109	2.37576384861555	0.123231308313234	4	ns	ns	0.279324298843329	ns
Prevalence.of.anemia.among.pregnant.women....	publication_count	Human.Development.Index	-0.0263776104927022	-0.0762177087862244	0.02346248780082	0.299595761014552	99.9899420791217	0.204879693903523	0.133024128076062	1.54016941788466	0.123519062341526	-0.0558428062004013	0.465602194007448	99.9737345056072	0.00241170153344756	0.00173944249523961	27.8748853821454	0.0162092038234448	14.8796303257412	0.000587393759688886	2.37212183578719	0.123519062341526	4	ns	ns	0.361854034889245	ns
Healthy.life.expectancy	publication_count	State.capacity.index	0.0342403684044628	-0.0251968886455272	0.0936776254544528	0.258860747007533	99.9971216647148	-0.0527518775917717	0.0342862419558239	-1.53857275054349	0.123908635217661	-0.119951676990413	0.0144479218068692	99.9746788402736	0.00355675957851147	0.00246990907936597	30.5573226178069	0.0224434704395711	104.891170184531	1.67175177982263e-23	2.36720610871498	0.123908635217661	4	ns	ns	0.300920971242892	ns
Life.expectancy.at.birth	publication_count	State.capacity.index	0.0267612929286983	-0.0184491312650708	0.0719717171224673	0.245985068616448	99.9889656619562	-0.0403620653205721	0.0262787785616346	-1.53591862064313	0.124558340635825	-0.0918675248590792	0.011143394217935	99.9523326579086	0.00204281082790186	0.00142751652538794	30.119984391598	0.0366370467031982	76.203938734941	2.83481651410268e-17	2.3590460092383	0.124558340635825	4	ns	ns	0.302498827258432	ns
Tuberculosis.treatment.success.rate....of.new.cases.	publication_count	Population.ages.65.	0.011146025347163	0.00100906422322802	0.0212829864710979	0.0311567625676423	92.6565141583134	-2.25757917893919e-09	1.4709330958415e-09	-1.53479392456504	0.124834455623872	-5.14055507045654e-09	6.25396712578159e-10	98.2814450859578	6.81364979922525e-05	0.00147471909010467	0	0	15.4579137050652	0.000439902761294829	2.35559239088177	0.124834455623872	4	p<0.05	ns	0.408979322015231	ns
publication_count	Percentage.of.territory.effectively.controlled.by.government	PHYSICIANS..PER.1.000.PEOPLE.	-20071.0473180606	-87584.2020397666	47442.1074036455	0.560109089584211	99.7783794634361	-61395.6106658977	40126.3465638257	-1.53005732949649	0.126002539033487	-140041.804762169	17250.5834303732	99.7295207956519	4513863424.73928	3170756927.12754	29.7551425736661	0.0489671891314245	31.8854572552463	1.19168351201571e-07	2.34107543154592	0.126002539033486	4	ns	ns	0.252005078066973	ns
Child.mortality.rate	publication_count	higher.education.institutions.offering.disciplines.related.to.research.for.health.in.2023.by.region	-0.000168163348996374	-0.000464423648524734	0.000128096950531986	0.265916667746969	99.9984902809279	0.000140618526781684	9.19377807092773e-05	1.52949664106363	0.126141371124644	-3.95762122270404e-05	0.000320813265790409	99.9984173370484	8.71110838070194e-08	5.9214028104356e-08	32.0246913291365	7.29449808230943e-05	109.729772793045	1.48758773072098e-24	2.33935997502493	0.126141371124644	4	ns	ns	0.285920441215859	ns
drugs.pipeline.for.neglected.tropical.diseases.by.region	publication_count	Political.corruption.index	-0.00233832272157788	-0.00838397523038402	0.00370732978722826	0.448409026538458	98.7831109779291	-0.0161164214599041	0.0105486452501244	-1.52781907797251	0.126557464151171	-0.0367913862358375	0.00455854331602921	97.767824523174	3.1960920694538e-05	2.24239609246246e-05	29.8394400494953	1.02779356177793	63.1190310548894	1.96732701155253e-14	2.33423113501676	0.126557464151172	4	ns	ns	0.286863585409321	ns
Share.of.the.population.with.access.to.basic.handwashing.facilities	publication_count	GDP.per.capita	0.00072313429472714	0.000490463251881992	0.000955805337572288	1.11853031766746e-09	82.797804623837	-7.39936110406703e-06	4.8496913363305e-06	-1.5257385658003	0.127074985863764	-1.69045814594107e-05	2.10585925127667e-06	79.4607512426033	4.02249452172344e-08	3.38027965406054e-08	15.965587129942	4.03036456871588	8.44160532430154	0.0146868511929458	2.32787817117035	0.127074985863764	4	p<0.001	ns	0.720091586561327	ns
publication_count	Multidimensional.Poverty.Index	Sex.gap.in.life.expectancy	-13718.243987218	-31868.5172914039	4432.02931696788	0.138508095704228	97.2905837186367	-12797.3938271816	8402.17799399793	-1.52310434703042	0.127732601470761	-29265.3600871125	3670.57243274934	82.2790321535515	240398357.250025	179952486.479215	25.144044852163	15.4296037615504	12.1948601389577	0.00224863914659993	2.31984685194297	0.12773260147076	4	ns	ns	0.221851360449216	ns
publication_count	State.capacity.index	LGBT..legal.equality.index	-1874.10206848749	-5356.41009423109	1608.20595725611	0.291512331455214	98.1762150724309	-95.7378433384977	62.9861919036689	-1.5199814506157	0.128515637706875	-219.188510993017	27.7128243160216	88.1569038407707	10543310.6713637	7695691.8916184	27.0087723724161	10.2054364433059	23.1818681505996	9.24956462329293e-06	2.31034361021582	0.128515637706875	4	ns	ns	0.268690477070868	ns
publication_count	Youth.Literacy.Rate	Elderly.Literacy.Rate	2983.1075228834	-8887.76585305129	14853.9808988181	0.622343407046466	99.9387660594028	-33117.6886326276	21888.3117811653	-1.5130307427878	0.130271850016763	-76017.9914060954	9782.61414084025	93.8645232013352	138364170.541261	98906251.7293011	28.5174396360028	6.07796463532186	39.5923778664401	2.52711138078898e-09	2.289262028621	0.130271850016764	4	ns	ns	0.478003537066851	ns
publication_count	State.capacity.index	Income.inequality..Atkinson.index	-1874.10206848749	-5356.41009423109	1608.20595725611	0.291512331455214	98.1762150724309	39575.7719036932	26156.7790831687	1.51302160628635	0.130274170701027	-11690.5730508881	90842.1168582745	94.6280729313831	10543310.6713637	6697832.34699138	36.4731576659015	3.61405472642238	23.9046905997618	6.44410176940469e-06	2.28923438108933	0.130274170701027	4	ns	ns	0.268690477070868	ns
publication_count	Political.corruption.index	Gini.Coefficient	2929.99167007143	-3797.27467380952	9657.25801395239	0.393303293046644	89.4526906828826	-286041.584018429	189238.056971742	-1.51154365351121	0.130649995298054	-656941.360187382	84858.1921505246	81.0164331219527	25993621.6852352	75676326.4906249	0	9.43097127266654	12.6444548043379	0.00179593876989576	2.28476421647	0.130649995298054	4	ns	ns	0.270632133117398	ns
Incidence.of.malaria..per.1.000.population.at.risk.	publication_count	Human.Development.Index	-0.487755530328778	-1.45485102886864	0.479339968211083	0.322903090523704	99.9999371792339	3.87425136780279	2.56877033327718	1.50821243830705	0.131500164869061	-1.16044596997544	8.90894870558101	99.9967045240484	0.920614340927576	0.671877276396749	27.0185954609624	0.0032326572162225	60.4556891480241	7.45098864716583e-14	2.27470475906409	0.131500164869061	4	ns	ns	0.390693297430888	ns
Incidence.of.malaria..per.1.000.population.at.risk.	publication_count	Average.years.of.schooling	-0.487755530328778	-1.45485102886864	0.479339968211083	0.322903090523704	99.9999371792339	0.224700671506396	0.149078200657825	1.50726712902945	0.131742199596812	-0.0674872326629759	0.516888575675769	99.9948164880699	0.920614340927576	0.672609156527077	26.9390963593527	0.00512069438084039	65.3411363783319	6.47668111627831e-15	2.27185419825269	0.131742199596813	4	ns	ns	0.390693297430888	ns
publication_count	PHYSICIANS..PER.1.000.PEOPLE.	Multidimensional.Poverty.Index	155.609900767888	-80.0888842979232	391.3086858337	0.195671908229019	60.3269047365061	-840.540199521658	557.755393869989	-1.50700505770023	0.131809360801167	-1933.72068368979	252.640284646472	30.4100912057732	32656.7749692388	15344.300234732	53.0134244756697	49.5911627845033	2.65686077184892	0.264892714497117	2.27106424393408	0.131809360801166	4	ns	ns	0.621386986634074	ns
Children..ages.0.14..newly.infected.with.HIV	publication_count	Average.years.of.schooling	-24.2139400623589	-72.5300987170653	24.1022185923476	0.325977683085284	99.999142147259	11.0169143051856	7.3119421538626	1.50670151286218	0.131887183611232	-3.31422897342536	25.3480575837965	99.9881245081099	2333.4706518356	1677.1820967443	28.1249971828458	0.0110177336650752	25.7667657180079	2.53990759122294e-06	2.2701494488612	0.13188718361123	4	ns	ns	0.38806184925583	ns
publication_count	Gini.Coefficient	NURSES.AND.MIDWIVES..PER.1.000.PEOPLE.	4250.3139856065	-13583.8727756008	22084.5007468138	0.640423773153845	99.4139405796646	2972.48593755051	1974.31658473089	1.50557715036146	0.132175757844072	-897.10346260216	6842.07533770318	99.2465949771574	299263988.410859	184624117.069961	38.3072724351681	0.168332128805556	25.2473015387254	3.29320017177146e-06	2.26676255569054	0.132175757844072	4	ns	ns	0.642775859831296	ns
Antiretroviral.therapy.coverage.for.PMTCT....of.pregnant.women.living.with.HIV.	publication_count	Lifespan.Inequality.in.wome	0.00031097013866395	-0.000438197899504944	0.00106013817683284	0.41589926153519	99.9901864484319	0.00968091021371435	0.00643012616510633	1.50555525119378	0.132181383246485	-0.00292190548594271	0.0222837259133714	99.9789653102388	5.32778131096397e-07	3.508193911428e-07	34.1528169670077	0.0112222394933673	11.9962222521585	0.00248343865169574	2.26669661439716	0.132181383246486	4	ns	ns	0.533857458845595	ns
Tuberculosis.treatment.success.rate....of.new.cases.	publication_count	Human.Development.Index	0.011146025347163	0.00100906422322802	0.0212829864710979	0.0311567625676423	92.6565141583134	-0.196356285303366	0.130509915997574	-1.50453154308225	0.132444557824473	-0.452151020283959	0.0594384496772279	98.4962295015361	6.81364979922525e-05	0.00139438269830674	0	0	17.3009443774589	0.000175044174753995	2.26361516412946	0.132444557824473	4	p<0.05	ns	0.408979322015231	ns
[truncated: 1,505 more rows]
